# Supplementary material for: 2′-Methyl-3,5-diphenyl­spiro­[4,6-dioxa-2-aza­bicyclo­[3.2.0]hept-2-ene-7,4′-iso­quinoline]-1′,3′(2′H,4′H)-dione
Source: Acta Crystallogr Sect E Struct Rep Online. 2010 Mar 13;66(Pt 4):o803–4. doi: 10.1107/S1600536810008718 (PMC2984019; doi:10.1107/S1600536810008718)
Supplement: Supplementary file 1 [file e-66-0o803-sup1.cif]

##############################################################################
###                                                                        ###
###        Electronic paper (Acta Crystallographica Section E)             ###
###                                                                        ###
##############################################################################
#                                                                            #
# This CIF contains the data in a paper accepted for publication in Acta     #
# Crystallographica Section E. It conforms to the requirements of Notes      #
# for Authors for Section E, and has been peer reviewed under the auspices   #
# of the IUCr Commission on Journals.                                        #
#                                                                            #
# Full details of the Crystallographic Information File format               #
# are given in the paper "The Crystallographic Information File (CIF):       #
# a New Standard Archive File for Crystallography" by S. R. Hall, F. H.      #
# Allen and I. D. Brown [Acta Cryst. (1991), A47, 655-685].                  #
#                                                                            #
# The current version of the core CIF dictionary is obtainable from          #
# ftp://ftp.iucr.org/pub/cif_core.dic. The current version number is 2.4.    #
#                                                                            #
# Software is freely available for graphical display of the structure(s) in  #
# this CIF.  For information consult the CIF home page http://www.iucr.org/  #
# cif/home.html                                                              #
#                                                                            #
# This file may be used for bona fide research purposes within the           #
# scientific community so long as proper attribution is given to the journal # 
# article from which it was obtained.                                        #
#                                                                            #
##############################################################################
                                             
data_global
_audit_creation_method     'form.cif (version 2.0)'
_journal_data_validation_number     ?
_journal_date_recd_electronic     2010-03-03
_journal_date_accepted     2010-03-08
_journal_name_full     'Acta Crystallographica, Section E'
_journal_year     2010
_journal_volume     66
_journal_issue      4
_journal_page_first     o803
_journal_page_last     o804
_journal_paper_category     QO
_journal_coeditor_code     CI5051
_publ_contact_author_name     'Prof. Fun, Hoong-Kun'
_publ_contact_author_address
;
      X-ray Crystallography Unit
      School of Physics
      Universiti Sains Malaysia
      11800 USM, Penang
      MALAYSIA
;
_publ_contact_author_email     'hkfun@usm.my'
_publ_contact_author_fax     '604 6579150'
_publ_contact_author_phone     '604 6533652'
_publ_section_title
;\
2'-Methyl-3,5-diphenylspiro[4,6-dioxa-2-azabicyclo[3.2.0]hept-2-ene-7,4'-\
isoquinoline]-1',3'(2'<i>H</i>,4'<i>H</i>)-dione
;
loop_
    _publ_author_name
    _publ_author_footnote
    _publ_author_address
    'Hoong-Kun Fun'
;
Thomson Reuters ResearcherID: A-3561-2009.
;
;     X-ray Crystallography Unit
      School of Physics
      Universiti Sains Malaysia
      11800 USM, Penang
      Malaysia
;
    'Jia Hao Goh'
;
Thomson Reuters ResearcherID: C-7576-2009.
;
;
      X-ray Crystallography Unit
      School of Physics
      Universiti Sains Malaysia
      11800 USM, Penang
      Malaysia
;
    'Haitao Yu' ?
;
      School of Chemistry and Chemical Engineering
      Nanjing University
      Nanjing 210093
      People's Republic of China
;
    'Yan Zhang' ?
;
      School of Chemistry and Chemical Engineering
      Nanjing University
      Nanjing 210093
      People's Republic of China
;
data_I
_audit_creation_method     SHELXL-97
_chemical_name_systematic
;
2'-Methyl-3,5-diphenylspiro[4,6-dioxa-2-azabicyclo[3.2.0]hept-
2-ene-7,4'-isoquinoline]-1',3'(2'<i>H</i>,4'<i>H</i>)-dione
;
_chemical_name_common     ?
_chemical_formula_moiety     'C25 H18 N2 O4'
_chemical_formula_sum     'C25 H18 N2 O4'
_chemical_formula_iupac     'C25 H18 N2 O4'
_chemical_formula_weight     410.41
_chemical_melting_point     ?
_symmetry_cell_setting     Monoclinic
_symmetry_space_group_name_H-M     'P 21/c'
_symmetry_space_group_name_Hall     '-P 2ybc'
loop_
    _symmetry_equiv_pos_as_xyz
    'x, y, z'
    '-x, y+1/2, -z+1/2'
    '-x, -y, -z'
    'x, -y-1/2, z-1/2'
_cell_length_a     13.3142(3)
_cell_length_b     8.0366(2)
_cell_length_c     19.1913(5)
_cell_angle_alpha     90.00
_cell_angle_beta     109.8820(10)
_cell_angle_gamma     90.00
_cell_volume     1931.09(8)
_cell_formula_units_Z     4
_cell_measurement_reflns_used     9894
_cell_measurement_theta_min     3.53
_cell_measurement_theta_max     64.60
_cell_measurement_temperature     100.00(10)
_exptl_crystal_description     Block
_exptl_crystal_colour     colourless
_exptl_crystal_size_max     0.269
_exptl_crystal_size_mid     0.258
_exptl_crystal_size_min     0.245
_exptl_crystal_density_diffrn     1.412
_exptl_crystal_density_meas     ?
_exptl_crystal_density_method     'not measured'
_exptl_crystal_F_000     856
_exptl_absorpt_coefficient_mu     0.792
_exptl_absorpt_correction_type     multi-scan
_exptl_absorpt_process_details     '(<i>SADABS</i>; Bruker, 2009)'
_exptl_absorpt_correction_T_min     0.8153
_exptl_absorpt_correction_T_max     0.8297
_exptl_special_details
;
The crystal was placed in the cold stream of an Oxford Cryosystems
Cobra open-flow nitrogen cryostat (Cosier & Glazer, 1986) operating
at 100.0(1)K.
;
_diffrn_ambient_temperature     100.00(10)
_diffrn_radiation_type     CuK\a
_diffrn_radiation_wavelength     1.54178
_diffrn_radiation_source     'fine-focus sealed tube'
_diffrn_radiation_monochromator     none
_diffrn_measurement_device_type
;
Bruker SMART APEX DUO CCD area-detector diffractometer
;
_diffrn_measurement_method     '\f and \w scans'
_diffrn_detector_area_resol_mean     ?
_diffrn_reflns_number     32042
_diffrn_reflns_av_R_equivalents     0.0179
_diffrn_reflns_av_sigmaI/netI     0.0085
_diffrn_reflns_theta_min     3.53
_diffrn_reflns_theta_max     65.02
_diffrn_reflns_theta_full     65.02
_diffrn_measured_fraction_theta_max     0.985
_diffrn_measured_fraction_theta_full     0.985
_diffrn_reflns_limit_h_min     -15
_diffrn_reflns_limit_h_max     15
_diffrn_reflns_limit_k_min     -9
_diffrn_reflns_limit_k_max     8
_diffrn_reflns_limit_l_min     -22
_diffrn_reflns_limit_l_max     22
_diffrn_standards_number     0
_diffrn_standards_interval_count     .
_diffrn_standards_interval_time     .
_diffrn_standards_decay_%     ?
_refine_special_details
;
 Refinement of F^2^ against ALL reflections.  The weighted R-factor wR and
 goodness of fit S are based on F^2^, conventional R-factors R are based
 on F, with F set to zero for negative F^2^. The threshold expression of
 F^2^ > 2sigma(F^2^) is used only for calculating R-factors(gt) etc. and is
 not relevant to the choice of reflections for refinement.  R-factors based
 on F^2^ are statistically about twice as large as those based on F, and R-
 factors based on ALL data will be even larger.
;
_reflns_number_total     3254
_reflns_number_gt     3227
_reflns_threshold_expression     I>2\s(I)
_refine_ls_structure_factor_coef     Fsqd
_refine_ls_matrix_type     full
_refine_ls_R_factor_all     0.0620
_refine_ls_R_factor_gt     0.0470
_refine_ls_wR_factor_gt     0.1206
_refine_ls_wR_factor_ref     0.1496
_refine_ls_goodness_of_fit_ref     1.349
_refine_ls_restrained_S_all     1.349
_refine_ls_number_reflns     3254
_refine_ls_number_parameters     353
_refine_ls_number_restraints     0
_refine_ls_hydrogen_treatment     refall
_refine_ls_weighting_scheme     calc
_refine_ls_weighting_details
         'calc w=1/[\s^2^(Fo^2^)+(0.0926P)^2^+0.3391P] where P=(Fo^2^+2Fc^2^)/3'
_atom_sites_solution_hydrogens     geom
_atom_sites_solution_primary     direct
_atom_sites_solution_secondary     difmap
_refine_ls_shift/su_max     0.001
_refine_ls_shift/su_max_lt     0.001
_refine_ls_shift/su_mean     0.000
_refine_diff_density_max     0.796
_refine_diff_density_min     -0.878
_refine_ls_extinction_method     'SHELXTL (Sheldrick, 2008)'
_refine_ls_extinction_coef     0.052(3)
_refine_ls_extinction_expression
                                  'Fc^*^=kFc[1+0.001xFc^2^\l^3^/sin(2\q)]^-1/4^'
loop_
    _atom_type_symbol
    _atom_type_description
    _atom_type_scat_dispersion_real
    _atom_type_scat_dispersion_imag
    _atom_type_scat_source
    'C' 'C' 0.0181 0.0091
                         'International Tables Vol C Tables 4.2.6.8 and 6.1.1.4'
    'H' 'H' 0.0000 0.0000
                         'International Tables Vol C Tables 4.2.6.8 and 6.1.1.4'
    'N' 'N' 0.0311 0.0180
                         'International Tables Vol C Tables 4.2.6.8 and 6.1.1.4'
    'O' 'O' 0.0492 0.0322
                         'International Tables Vol C Tables 4.2.6.8 and 6.1.1.4'
_computing_data_collection     'APEX2 (Bruker, 2009)'
_computing_cell_refinement     'SAINT (Bruker, 2009)'
_computing_data_reduction     'SAINT (Bruker, 2009)'
_computing_structure_solution     'SHELXTL (Sheldrick, 2008)'
_computing_structure_refinement     'SHELXTL (Sheldrick, 2008)'
_computing_molecular_graphics     'SHELXTL (Sheldrick, 2008)'
_computing_publication_material
;
SHELXTL (Sheldrick, 2008) and PLATON (Spek, 2009)
;
loop_
    _atom_site_type_symbol
    _atom_site_label
    _atom_site_fract_x
    _atom_site_fract_y
    _atom_site_fract_z
    _atom_site_U_iso_or_equiv
    _atom_site_adp_type
    _atom_site_calc_flag
    _atom_site_refinement_flags
    _atom_site_occupancy
    _atom_site_disorder_assembly
    _atom_site_disorder_group
    O O1 0.67405(9) 0.09357(15) 0.23596(6) 0.0292(3) Uani d . 1 . .
    O O2 0.98657(9) 0.36419(16) 0.27093(6) 0.0317(3) Uani d . 1 . .
    O O3 0.62301(8) 0.07638(12) 0.08429(5) 0.0200(3) Uani d . 1 . .
    O O4 0.65067(8) -0.12787(13) 0.00309(5) 0.0197(3) Uani d . 1 . .
    N N1 0.83241(10) 0.22292(16) 0.25592(7) 0.0219(3) Uani d . 1 . .
    N N2 0.82562(9) -0.07527(14) 0.06914(6) 0.0185(3) Uani d . 1 . .
    C C1 0.73931(12) 0.14769(18) 0.21089(8) 0.0210(4) Uani d . 1 . .
    C C2 0.90196(12) 0.31220(19) 0.22920(8) 0.0225(4) Uani d . 1 . .
    C C3 0.86313(11) 0.34634(18) 0.14836(8) 0.0206(4) Uani d . 1 . .
    C C4 0.91327(12) 0.4707(2) 0.12193(9) 0.0253(4) Uani d . 1 . .
    C C5 0.87765(13) 0.5082(2) 0.04699(9) 0.0265(4) Uani d . 1 . .
    C C6 0.79084(13) 0.42300(19) -0.00134(9) 0.0244(4) Uani d . 1 . .
    C C7 0.74074(12) 0.29813(19) 0.02473(8) 0.0216(4) Uani d . 1 . .
    C C8 0.77731(11) 0.25907(18) 0.09976(8) 0.0187(4) Uani d . 1 . .
    C C9 0.73081(11) 0.11985(18) 0.13037(8) 0.0190(4) Uani d . 1 . .
    C C10 0.76955(11) -0.06240(18) 0.12152(8) 0.0182(4) Uani d . 1 . .
    C C11 0.65008(12) -0.09381(18) 0.07673(8) 0.0193(4) Uani d . 1 . .
    C C12 0.75508(11) -0.10798(17) 0.00665(8) 0.0182(4) Uani d . 1 . .
    C C13 0.58169(11) -0.21713(18) 0.09854(8) 0.0194(4) Uani d . 1 . .
    C C14 0.59034(13) -0.3863(2) 0.08529(9) 0.0247(4) Uani d . 1 . .
    C C15 0.53327(13) -0.5023(2) 0.11064(9) 0.0278(4) Uani d . 1 . .
    C C16 0.46778(12) -0.4499(2) 0.14951(9) 0.0263(4) Uani d . 1 . .
    C C17 0.45793(12) -0.2815(2) 0.16149(8) 0.0246(4) Uani d . 1 . .
    C C18 0.51465(11) -0.1653(2) 0.13609(8) 0.0219(4) Uani d . 1 . .
    C C19 0.77737(12) -0.12908(17) -0.06280(8) 0.0192(4) Uani d . 1 . .
    C C20 0.88379(12) -0.12115(18) -0.05944(9) 0.0215(4) Uani d . 1 . .
    C C21 0.90942(13) -0.13662(19) -0.12331(9) 0.0259(4) Uani d . 1 . .
    C C22 0.82889(14) -0.1618(2) -0.19087(9) 0.0286(4) Uani d . 1 . .
    C C23 0.72301(13) -0.1716(2) -0.19467(9) 0.0284(4) Uani d . 1 . .
    C C24 0.69684(12) -0.15463(18) -0.13063(8) 0.0229(4) Uani d . 1 . .
    C C25 0.85260(14) 0.2178(2) 0.33612(8) 0.0267(4) Uani d . 1 . .
    H H4A 0.9730(17) 0.530(3) 0.1601(11) 0.038(5) Uiso d . 1 . .
    H H5A 0.9128(16) 0.594(3) 0.0298(11) 0.030(5) Uiso d . 1 . .
    H H6A 0.7619(14) 0.453(2) -0.0564(10) 0.023(4) Uiso d . 1 . .
    H H7A 0.6790(15) 0.241(2) -0.0100(10) 0.027(4) Uiso d . 1 . .
    H H10A 0.8042(13) -0.122(2) 0.1680(10) 0.017(4) Uiso d . 1 . .
    H H14A 0.6366(16) -0.421(3) 0.0580(11) 0.036(5) Uiso d . 1 . .
    H H15A 0.5374(16) -0.622(3) 0.0998(11) 0.036(5) Uiso d . 1 . .
    H H16A 0.4261(15) -0.531(3) 0.1681(10) 0.030(5) Uiso d . 1 . .
    H H17A 0.4124(15) -0.243(2) 0.1881(10) 0.025(4) Uiso d . 1 . .
    H H18A 0.5091(14) -0.049(3) 0.1448(10) 0.025(4) Uiso d . 1 . .
    H H20A 0.9383(15) -0.105(2) -0.0121(10) 0.022(4) Uiso d . 1 . .
    H H21A 0.9834(15) -0.124(2) -0.1203(9) 0.023(4) Uiso d . 1 . .
    H H22A 0.8479(17) -0.174(3) -0.2372(12) 0.042(6) Uiso d . 1 . .
    H H23A 0.6682(16) -0.191(3) -0.2414(11) 0.031(5) Uiso d . 1 . .
    H H24A 0.6219(16) -0.159(2) -0.1330(10) 0.029(5) Uiso d . 1 . .
    H H25A 0.7977(15) 0.286(2) 0.3470(10) 0.027(4) Uiso d . 1 . .
    H H25B 0.8482(14) 0.103(3) 0.3493(10) 0.028(5) Uiso d . 1 . .
    H H25C 0.9243(16) 0.267(2) 0.3603(11) 0.030(5) Uiso d . 1 . .
loop_
    _atom_site_aniso_label
    _atom_site_aniso_U_11
    _atom_site_aniso_U_22
    _atom_site_aniso_U_33
    _atom_site_aniso_U_12
    _atom_site_aniso_U_13
    _atom_site_aniso_U_23
    O1 0.0334(7) 0.0323(7) 0.0290(6) -0.0065(5) 0.0198(5) -0.0034(5)
    O2 0.0214(6) 0.0460(8) 0.0256(6) -0.0050(5) 0.0051(5) -0.0069(5)
    O3 0.0174(6) 0.0182(6) 0.0238(6) -0.0004(4) 0.0060(4) -0.0003(4)
    O4 0.0182(6) 0.0235(6) 0.0182(5) -0.0023(4) 0.0074(4) -0.0009(4)
    N1 0.0231(7) 0.0252(7) 0.0186(6) 0.0023(5) 0.0085(5) -0.0009(5)
    N2 0.0191(6) 0.0170(6) 0.0201(6) 0.0012(4) 0.0076(5) 0.0001(5)
    C1 0.0239(8) 0.0185(8) 0.0226(8) 0.0023(6) 0.0107(6) 0.0005(6)
    C2 0.0205(8) 0.0240(8) 0.0237(8) 0.0023(6) 0.0085(6) -0.0035(6)
    C3 0.0201(7) 0.0204(8) 0.0232(8) 0.0018(6) 0.0099(6) -0.0028(6)
    C4 0.0229(8) 0.0223(8) 0.0323(9) -0.0032(6) 0.0117(7) -0.0030(6)
    C5 0.0290(8) 0.0207(8) 0.0346(9) 0.0006(6) 0.0172(7) 0.0047(6)
    C6 0.0285(8) 0.0227(8) 0.0255(8) 0.0051(6) 0.0138(7) 0.0038(6)
    C7 0.0225(8) 0.0209(8) 0.0226(8) 0.0016(6) 0.0092(6) -0.0012(6)
    C8 0.0185(7) 0.0172(7) 0.0219(7) 0.0021(5) 0.0090(6) -0.0008(5)
    C9 0.0178(7) 0.0192(7) 0.0209(7) 0.0002(5) 0.0077(6) -0.0009(5)
    C10 0.0191(7) 0.0181(7) 0.0182(7) -0.0002(5) 0.0073(6) 0.0006(5)
    C11 0.0207(8) 0.0192(7) 0.0184(7) 0.0012(6) 0.0074(6) 0.0003(5)
    C12 0.0179(7) 0.0145(7) 0.0228(8) 0.0002(5) 0.0076(6) 0.0011(5)
    C13 0.0165(7) 0.0216(8) 0.0188(7) -0.0017(6) 0.0045(6) 0.0008(6)
    C14 0.0260(8) 0.0246(8) 0.0265(8) -0.0016(6) 0.0130(7) -0.0026(6)
    C15 0.0311(9) 0.0211(8) 0.0321(9) -0.0044(6) 0.0116(7) -0.0007(6)
    C16 0.0237(8) 0.0283(9) 0.0270(8) -0.0067(6) 0.0085(6) 0.0033(6)
    C17 0.0187(7) 0.0312(9) 0.0253(8) -0.0020(6) 0.0095(6) 0.0011(6)
    C18 0.0188(7) 0.0226(8) 0.0242(8) 0.0005(6) 0.0071(6) 0.0006(6)
    C19 0.0231(8) 0.0137(7) 0.0217(8) -0.0001(5) 0.0089(6) 0.0002(5)
    C20 0.0222(8) 0.0196(8) 0.0229(8) -0.0010(6) 0.0078(6) 0.0002(6)
    C21 0.0269(9) 0.0239(8) 0.0316(9) -0.0013(6) 0.0158(7) -0.0024(6)
    C22 0.0371(9) 0.0284(9) 0.0253(8) -0.0032(7) 0.0172(7) -0.0053(6)
    C23 0.0310(9) 0.0319(9) 0.0213(8) -0.0032(7) 0.0074(7) -0.0059(6)
    C24 0.0226(8) 0.0216(8) 0.0246(8) -0.0006(6) 0.0081(6) -0.0018(6)
    C25 0.0304(9) 0.0319(10) 0.0190(8) 0.0065(7) 0.0100(7) -0.0008(6)
_geom_special_details
;
 All esds (except the esd in the dihedral angle between two l.s. planes)
 are estimated using the full covariance matrix.  The cell esds are taken
 into account individually in the estimation of esds in distances, angles
 and torsion angles; correlations between esds in cell parameters are only
 used when they are defined by crystal symmetry.  An approximate (isotropic)
 treatment of cell esds is used for estimating esds involving l.s. planes.
;
loop_
    _geom_bond_atom_site_label_1
    _geom_bond_atom_site_label_2
    _geom_bond_site_symmetry_2
    _geom_bond_distance
    _geom_bond_publ_flag
    O1 C1 . 1.2083(18) ?
    O2 C2 . 1.2130(19) ?
    O3 C11 . 1.4343(17) ?
    O3 C9 . 1.4495(17) ?
    O4 C12 . 1.3777(17) ?
    O4 C11 . 1.4421(16) ?
    N1 C1 . 1.386(2) ?
    N1 C2 . 1.399(2) ?
    N1 C25 . 1.4702(18) ?
    N2 C12 . 1.2741(19) ?
    N2 C10 . 1.4453(18) ?
    C1 C9 . 1.5269(19) ?
    C2 C3 . 1.485(2) ?
    C3 C4 . 1.390(2) ?
    C3 C8 . 1.394(2) ?
    C4 C5 . 1.386(2) ?
    C4 H4A . 1.00(2) ?
    C5 C6 . 1.391(2) ?
    C5 H5A . 0.95(2) ?
    C6 C7 . 1.389(2) ?
    C6 H6A . 1.021(18) ?
    C7 C8 . 1.390(2) ?
    C7 H7A . 0.979(19) ?
    C8 C9 . 1.4925(19) ?
    C9 C10 . 1.5810(19) ?
    C10 C11 . 1.550(2) ?
    C10 H10A . 0.979(17) ?
    C11 C13 . 1.499(2) ?
    C12 C19 . 1.470(2) ?
    C13 C18 . 1.388(2) ?
    C13 C14 . 1.395(2) ?
    C14 C15 . 1.391(2) ?
    C14 H14A . 0.98(2) ?
    C15 C16 . 1.392(2) ?
    C15 H15A . 0.99(2) ?
    C16 C17 . 1.386(2) ?
    C16 H16A . 1.00(2) ?
    C17 C18 . 1.389(2) ?
    C17 H17A . 0.966(18) ?
    C18 H18A . 0.96(2) ?
    C19 C24 . 1.392(2) ?
    C19 C20 . 1.398(2) ?
    C20 C21 . 1.385(2) ?
    C20 H20A . 0.960(19) ?
    C21 C22 . 1.388(2) ?
    C21 H21A . 0.972(19) ?
    C22 C23 . 1.389(2) ?
    C22 H22A . 1.01(2) ?
    C23 C24 . 1.393(2) ?
    C23 H23A . 0.96(2) ?
    C24 H24A . 0.98(2) ?
    C25 H25A . 0.99(2) ?
    C25 H25B . 0.97(2) ?
    C25 H25C . 0.99(2) ?
loop_
    _geom_angle_atom_site_label_1
    _geom_angle_atom_site_label_2
    _geom_angle_atom_site_label_3
    _geom_angle_site_symmetry_1
    _geom_angle_site_symmetry_3
    _geom_angle
    _geom_angle_publ_flag
    C11 O3 C9 . . 93.49(10) ?
    C12 O4 C11 . . 105.73(10) ?
    C1 N1 C2 . . 123.94(12) ?
    C1 N1 C25 . . 116.55(12) ?
    C2 N1 C25 . . 119.32(12) ?
    C12 N2 C10 . . 106.25(12) ?
    O1 C1 N1 . . 121.37(14) ?
    O1 C1 C9 . . 122.31(14) ?
    N1 C1 C9 . . 115.96(12) ?
    O2 C2 N1 . . 121.09(14) ?
    O2 C2 C3 . . 122.78(14) ?
    N1 C2 C3 . . 116.04(13) ?
    C4 C3 C8 . . 120.25(14) ?
    C4 C3 C2 . . 118.33(14) ?
    C8 C3 C2 . . 121.42(13) ?
    C5 C4 C3 . . 119.85(14) ?
    C5 C4 H4A . . 124.3(12) ?
    C3 C4 H4A . . 115.8(12) ?
    C4 C5 C6 . . 119.90(14) ?
    C4 C5 H5A . . 118.7(12) ?
    C6 C5 H5A . . 121.4(12) ?
    C7 C6 C5 . . 120.48(14) ?
    C7 C6 H6A . . 118.8(10) ?
    C5 C6 H6A . . 120.7(10) ?
    C6 C7 C8 . . 119.63(14) ?
    C6 C7 H7A . . 119.3(11) ?
    C8 C7 H7A . . 121.1(11) ?
    C7 C8 C3 . . 119.88(13) ?
    C7 C8 C9 . . 122.08(13) ?
    C3 C8 C9 . . 117.98(13) ?
    O3 C9 C8 . . 113.43(11) ?
    O3 C9 C1 . . 111.72(11) ?
    C8 C9 C1 . . 112.99(12) ?
    O3 C9 C10 . . 90.15(10) ?
    C8 C9 C10 . . 117.26(11) ?
    C1 C9 C10 . . 109.26(11) ?
    N2 C10 C11 . . 106.14(11) ?
    N2 C10 C9 . . 113.93(11) ?
    C11 C10 C9 . . 84.25(10) ?
    N2 C10 H10A . . 113.8(10) ?
    C11 C10 H10A . . 120.1(10) ?
    C9 C10 H10A . . 115.3(10) ?
    O3 C11 O4 . . 111.43(11) ?
    O3 C11 C13 . . 113.89(12) ?
    O4 C11 C13 . . 110.76(11) ?
    O3 C11 C10 . . 91.97(10) ?
    O4 C11 C10 . . 103.17(11) ?
    C13 C11 C10 . . 124.00(12) ?
    N2 C12 O4 . . 118.61(12) ?
    N2 C12 C19 . . 124.45(13) ?
    O4 C12 C19 . . 116.93(12) ?
    C18 C13 C14 . . 119.65(14) ?
    C18 C13 C11 . . 120.36(13) ?
    C14 C13 C11 . . 119.86(13) ?
    C15 C14 C13 . . 120.04(14) ?
    C15 C14 H14A . . 120.9(12) ?
    C13 C14 H14A . . 119.0(12) ?
    C14 C15 C16 . . 120.06(15) ?
    C14 C15 H15A . . 120.1(12) ?
    C16 C15 H15A . . 119.8(12) ?
    C17 C16 C15 . . 119.76(14) ?
    C17 C16 H16A . . 119.0(11) ?
    C15 C16 H16A . . 121.2(11) ?
    C16 C17 C18 . . 120.30(14) ?
    C16 C17 H17A . . 120.8(11) ?
    C18 C17 H17A . . 118.9(11) ?
    C13 C18 C17 . . 120.17(14) ?
    C13 C18 H18A . . 119.1(11) ?
    C17 C18 H18A . . 120.8(11) ?
    C24 C19 C20 . . 119.76(14) ?
    C24 C19 C12 . . 122.41(13) ?
    C20 C19 C12 . . 117.82(13) ?
    C21 C20 C19 . . 120.39(15) ?
    C21 C20 H20A . . 121.0(11) ?
    C19 C20 H20A . . 118.6(11) ?
    C20 C21 C22 . . 119.69(15) ?
    C20 C21 H21A . . 119.2(10) ?
    C22 C21 H21A . . 121.0(10) ?
    C21 C22 C23 . . 120.34(15) ?
    C21 C22 H22A . . 119.5(12) ?
    C23 C22 H22A . . 120.2(12) ?
    C22 C23 C24 . . 120.14(15) ?
    C22 C23 H23A . . 119.7(11) ?
    C24 C23 H23A . . 120.2(11) ?
    C19 C24 C23 . . 119.68(14) ?
    C19 C24 H24A . . 119.7(11) ?
    C23 C24 H24A . . 120.6(11) ?
    N1 C25 H25A . . 108.7(11) ?
    N1 C25 H25B . . 107.2(11) ?
    H25A C25 H25B . . 110.9(15) ?
    N1 C25 H25C . . 106.5(11) ?
    H25A C25 H25C . . 110.3(15) ?
    H25B C25 H25C . . 113.0(16) ?
loop_
    _geom_torsion_atom_site_label_1
    _geom_torsion_atom_site_label_2
    _geom_torsion_atom_site_label_3
    _geom_torsion_atom_site_label_4
    _geom_torsion_site_symmetry_1
    _geom_torsion_site_symmetry_2
    _geom_torsion_site_symmetry_3
    _geom_torsion_site_symmetry_4
    _geom_torsion
    _geom_torsion_publ_flag
    C2 N1 C1 O1 . . . . -168.82(14) ?
    C25 N1 C1 O1 . . . . 6.1(2) ?
    C2 N1 C1 C9 . . . . 18.0(2) ?
    C25 N1 C1 C9 . . . . -167.07(13) ?
    C1 N1 C2 O2 . . . . -174.06(14) ?
    C25 N1 C2 O2 . . . . 11.1(2) ?
    C1 N1 C2 C3 . . . . 9.2(2) ?
    C25 N1 C2 C3 . . . . -165.64(13) ?
    O2 C2 C3 C4 . . . . -14.3(2) ?
    N1 C2 C3 C4 . . . . 162.41(13) ?
    O2 C2 C3 C8 . . . . 166.92(14) ?
    N1 C2 C3 C8 . . . . -16.4(2) ?
    C8 C3 C4 C5 . . . . 0.1(2) ?
    C2 C3 C4 C5 . . . . -178.67(13) ?
    C3 C4 C5 C6 . . . . 1.0(2) ?
    C4 C5 C6 C7 . . . . -1.3(2) ?
    C5 C6 C7 C8 . . . . 0.5(2) ?
    C6 C7 C8 C3 . . . . 0.6(2) ?
    C6 C7 C8 C9 . . . . -176.45(13) ?
    C4 C3 C8 C7 . . . . -0.9(2) ?
    C2 C3 C8 C7 . . . . 177.82(13) ?
    C4 C3 C8 C9 . . . . 176.28(13) ?
    C2 C3 C8 C9 . . . . -5.0(2) ?
    C11 O3 C9 C8 . . . . 122.99(12) ?
    C11 O3 C9 C1 . . . . -107.89(12) ?
    C11 O3 C9 C10 . . . . 2.97(10) ?
    C7 C8 C9 O3 . . . . -23.27(19) ?
    C3 C8 C9 O3 . . . . 159.58(12) ?
    C7 C8 C9 C1 . . . . -151.74(13) ?
    C3 C8 C9 C1 . . . . 31.12(17) ?
    C7 C8 C9 C10 . . . . 79.82(17) ?
    C3 C8 C9 C10 . . . . -97.33(15) ?
    O1 C1 C9 O3 . . . . 19.88(19) ?
    N1 C1 C9 O3 . . . . -166.99(12) ?
    O1 C1 C9 C8 . . . . 149.23(14) ?
    N1 C1 C9 C8 . . . . -37.65(17) ?
    O1 C1 C9 C10 . . . . -78.29(17) ?
    N1 C1 C9 C10 . . . . 94.83(14) ?
    C12 N2 C10 C11 . . . . -0.22(14) ?
    C12 N2 C10 C9 . . . . -91.04(14) ?
    O3 C9 C10 N2 . . . . 102.37(12) ?
    C8 C9 C10 N2 . . . . -14.29(18) ?
    C1 C9 C10 N2 . . . . -144.50(12) ?
    O3 C9 C10 C11 . . . . -2.76(9) ?
    C8 C9 C10 C11 . . . . -119.42(13) ?
    C1 C9 C10 C11 . . . . 110.37(12) ?
    C9 O3 C11 O4 . . . . -108.01(12) ?
    C9 O3 C11 C13 . . . . 125.81(12) ?
    C9 O3 C11 C10 . . . . -3.03(10) ?
    C12 O4 C11 O3 . . . . 94.44(12) ?
    C12 O4 C11 C13 . . . . -137.68(12) ?
    C12 O4 C11 C10 . . . . -3.02(14) ?
    N2 C10 C11 O3 . . . . -110.49(11) ?
    C9 C10 C11 O3 . . . . 2.79(9) ?
    N2 C10 C11 O4 . . . . 2.06(14) ?
    C9 C10 C11 O4 . . . . 115.34(11) ?
    N2 C10 C11 C13 . . . . 128.72(14) ?
    C9 C10 C11 C13 . . . . -118.01(14) ?
    C10 N2 C12 O4 . . . . -2.00(16) ?
    C10 N2 C12 C19 . . . . 179.06(13) ?
    C11 O4 C12 N2 . . . . 3.43(17) ?
    C11 O4 C12 C19 . . . . -177.55(11) ?
    O3 C11 C13 C18 . . . . -12.07(19) ?
    O4 C11 C13 C18 . . . . -138.61(13) ?
    C10 C11 C13 C18 . . . . 98.05(17) ?
    O3 C11 C13 C14 . . . . 172.03(13) ?
    O4 C11 C13 C14 . . . . 45.49(17) ?
    C10 C11 C13 C14 . . . . -77.85(19) ?
    C18 C13 C14 C15 . . . . -1.0(2) ?
    C11 C13 C14 C15 . . . . 174.94(13) ?
    C13 C14 C15 C16 . . . . -0.3(2) ?
    C14 C15 C16 C17 . . . . 1.4(2) ?
    C15 C16 C17 C18 . . . . -1.2(2) ?
    C14 C13 C18 C17 . . . . 1.1(2) ?
    C11 C13 C18 C17 . . . . -174.77(12) ?
    C16 C17 C18 C13 . . . . 0.0(2) ?
    N2 C12 C19 C24 . . . . -175.95(14) ?
    O4 C12 C19 C24 . . . . 5.1(2) ?
    N2 C12 C19 C20 . . . . 3.4(2) ?
    O4 C12 C19 C20 . . . . -175.55(12) ?
    C24 C19 C20 C21 . . . . 0.8(2) ?
    C12 C19 C20 C21 . . . . -178.63(13) ?
    C19 C20 C21 C22 . . . . -0.7(2) ?
    C20 C21 C22 C23 . . . . 0.0(2) ?
    C21 C22 C23 C24 . . . . 0.6(2) ?
    C20 C19 C24 C23 . . . . -0.2(2) ?
    C12 C19 C24 C23 . . . . 179.18(14) ?
    C22 C23 C24 C19 . . . . -0.5(2) ?
loop_
    _geom_hbond_atom_site_label_D
    _geom_hbond_atom_site_label_H
    _geom_hbond_atom_site_label_A
    _geom_hbond_site_symmetry_A
    _geom_hbond_distance_DH
    _geom_hbond_distance_HA
    _geom_hbond_distance_DA
    _geom_hbond_angle_DHA
    _geom_hbond_publ_flag
    C17 H17A O1 2_645 0.97(2) 2.51(2) 3.213(2) 129.0(10)
                                                      yes
    C23 H23A Cg1 4_544 0.96(2) 2.66(2) 3.5904(18) 166(2) yes
