# Supplementary material for: 2′-Methyl-3,5-diphenyl­spiro­[4,6-dioxa-2-aza­bicyclo­[3.2.0]hept-2-ene-7,4′-iso­quinoline]-1′,3′(2′H,4′H)-dione
Source: Acta Crystallogr Sect E Struct Rep Online. 2010 Mar 13;66(Pt 4):o803–4. doi: 10.1107/S1600536810008718 (PMC2984019; doi:10.1107/S1600536810008718)
Supplement: Supplementary file 2 [file e-66-0o803-Isup2.hkl]

# 
# h,k,l, Fc-squared, Fo-squared, sigma(Fo-squared) and status flag 
# 
data_I
_shelx_title ' z5m in P2(1)/c (100K)' 
_shelx_refln_list_code          4 
_shelx_F_calc_maximum      145.16 
_exptl_crystal_F_000       856.00 
_reflns_d_resolution_high  0.8504 
 
loop_ 
 _symmetry_equiv_pos_as_xyz 
 'x, y, z' 
 '-x, y+1/2, -z+1/2' 
 '-x, -y, -z' 
 'x, -y-1/2, z-1/2' 
 
_cell_length_a    13.3142 
_cell_length_b     8.0366 
_cell_length_c    19.1913 
_cell_angle_alpha  90.000 
_cell_angle_beta  109.882 
_cell_angle_gamma  90.000 
 
_shelx_F_squared_multiplier     1.000 
 
loop_ 
 _refln_index_h 
 _refln_index_k 
 _refln_index_l 
 _refln_F_squared_calc 
 _refln_F_squared_meas 
 _refln_F_squared_sigma 
 _refln_observed_status 
   1   0   0       62.39       53.45      0.57 o 
   4   0   0       66.68       69.26      0.70 o 
   5   0   0      171.73      148.99      1.29 o 
   6   0   0       46.64       27.38      0.55 o 
   7   0   0       28.10       24.37      1.04 o 
   8   0   0     1784.49     2174.18     31.34 o 
   9   0   0      560.76      581.31      6.28 o 
  10   0   0      117.75      114.22      1.56 o 
  11   0   0      391.39      385.20      3.75 o 
  12   0   0      327.06      305.25      5.25 o 
  13   0   0       48.73       55.32      1.11 o 
  14   0   0       31.05       30.06      1.44 o 
   1   1   0      278.08      245.91      2.18 o 
   3   1   0      344.74      345.24      1.68 o 
   4   1   0      231.85      226.26      1.39 o 
   5   1   0      235.35      216.51      1.31 o 
   6   1   0      324.93      319.90      1.87 o 
   7   1   0       22.35       20.88      0.50 o 
   8   1   0       98.95       91.44      1.47 o 
   9   1   0      875.96      881.58      6.63 o 
  10   1   0       38.68       34.46      0.68 o 
  11   1   0        4.51        2.41      0.23 o 
  12   1   0        0.19        0.45      0.17 o 
  13   1   0        7.94        6.51      0.41 o 
  14   1   0      136.40      121.01      2.95 o 
   0   2   0      713.10      688.58      8.76 o 
   1   2   0      322.61      276.28      2.56 o 
   2   2   0     1214.92     1327.65      8.93 o 
   3   2   0      443.68      419.31      2.61 o 
   4   2   0      160.16      147.64      0.91 o 
   5   2   0       32.36       38.12      0.49 o 
   6   2   0       14.03       15.19      0.34 o 
   7   2   0     1625.10     1848.00      8.32 o 
   8   2   0       40.92       38.48      0.53 o 
   9   2   0      201.96      204.52      1.30 o 
  10   2   0       25.27       23.77      0.50 o 
  11   2   0       16.19       17.14      0.66 o 
  12   2   0      207.87      220.72      2.36 o 
  13   2   0       16.32       17.56      0.47 o 
  14   2   0       67.24       69.34      0.93 o 
   1   3   0     5574.15     8021.50    138.99 o 
   2   3   0     4130.27     5492.66     80.42 o 
   3   3   0      108.99      129.53      1.06 o 
   4   3   0     1247.89     1357.25      6.23 o 
   5   3   0      125.41      122.86      1.05 o 
   6   3   0       51.85       53.37      0.68 o 
   7   3   0       28.68       26.27      0.41 o 
   8   3   0      301.15      295.74      1.47 o 
   9   3   0       91.53       93.29      0.89 o 
  10   3   0       55.19       53.72      0.73 o 
  11   3   0      486.78      479.68      7.66 o 
  12   3   0        2.05        2.11      0.25 o 
  13   3   0       38.82       36.19      0.80 o 
   0   4   0     8614.81    13024.90    178.00 o 
   1   4   0       34.47       36.30      0.72 o 
   2   4   0     2166.61     2634.97     16.89 o 
   3   4   0     4374.66     5901.84     50.23 o 
   4   4   0        1.65        1.78      0.15 o 
   5   4   0        0.13        1.13      0.15 o 
   6   4   0      119.60       93.52      0.79 o 
   7   4   0       71.74       65.07      0.61 o 
   8   4   0      577.34      582.81      2.44 o 
   9   4   0       16.00       14.14      0.47 o 
  10   4   0        9.02       11.64      0.39 o 
  11   4   0       28.15       26.17      0.55 o 
  12   4   0      147.08      156.01      3.46 o 
  13   4   0      241.74      259.19      2.93 o 
   1   5   0     2229.01     2621.62     15.76 o 
   2   5   0      122.19      108.07      1.02 o 
   3   5   0      232.04      210.10      1.37 o 
   4   5   0       18.08       20.99      0.33 o 
   5   5   0       33.82       37.91      0.46 o 
   6   5   0        1.62        3.26      0.17 o 
   7   5   0      184.53      181.67      1.08 o 
   8   5   0      995.26     1052.52      4.19 o 
   9   5   0       81.33       74.23      0.67 o 
  10   5   0      203.48      213.20      1.45 o 
  11   5   0      172.69      162.82      1.45 o 
  12   5   0      159.86      178.25      2.37 o 
   0   6   0      102.71       95.02      2.52 o 
   1   6   0      300.91      316.78      2.35 o 
   2   6   0      675.41      716.22      3.99 o 
   3   6   0      102.16       99.94      0.87 o 
   4   6   0      138.44      132.26      0.98 o 
   5   6   0     2167.65     2441.70      9.29 o 
   6   6   0        7.71        9.25      0.25 o 
   7   6   0      564.54      595.02      2.58 o 
   8   6   0       87.71       88.69      0.70 o 
   9   6   0       58.67       60.60      0.59 o 
  10   6   0      107.25      113.02      1.02 o 
  11   6   0       67.35       72.72      0.91 o 
   1   7   0        3.66        5.18      0.49 o 
   2   7   0       34.83       33.64      0.60 o 
   3   7   0      566.63      570.02      3.34 o 
   4   7   0        7.96       11.65      0.33 o 
   5   7   0        2.78        2.18      0.16 o 
   6   7   0        6.03        5.11      0.21 o 
   7   7   0      388.75      409.98      2.24 o 
   8   7   0      265.23      267.67      1.60 o 
   9   7   0        3.43        4.21      0.18 o 
   1   8   0       41.22       33.67      1.52 o 
   2   8   0        0.26        0.39      0.18 o 
   3   8   0       33.96       35.51      0.77 o 
   4   8   0        2.14        3.60      0.60 o 
   5   8   0       26.86       27.72      0.46 o 
   6   8   0       53.57       46.00      0.62 o 
   7   8   0       16.26       16.11      0.34 o 
   2   9   0       23.42       24.44      0.80 o 
   3   9   0       50.36       45.27      1.20 o 
   4   9   0       44.01       54.14      1.36 o 
 -14   1   1       82.70       93.99      1.47 o 
 -13   1   1       29.01       25.31      0.70 o 
 -12   1   1      369.35      377.83      2.97 o 
 -11   1   1      549.20      543.85      3.73 o 
 -10   1   1        6.99        6.52      0.48 o 
  -9   1   1      561.31      559.23      5.38 o 
  -8   1   1      733.47      786.69      6.84 o 
  -7   1   1     1769.33     2009.44     10.25 o 
  -6   1   1       57.16       42.84      0.47 o 
  -5   1   1      967.30      979.42      5.43 o 
  -4   1   1      232.75      200.16      1.11 o 
  -2   1   1       53.22       43.50      0.62 o 
  -1   1   1     1154.54     1277.79     18.93 o 
   0   1   1     5283.47        0.00      0.19 o 
   1   1   1      105.54       95.38      0.80 o 
   3   1   1       99.42       92.82      0.70 o 
   4   1   1      666.75      646.57      3.05 o 
   5   1   1      103.13      120.59      1.00 o 
   6   1   1      714.55      693.91      3.90 o 
   7   1   1      155.21      156.76      1.68 o 
   8   1   1       81.93       77.54      1.37 o 
   9   1   1       47.17       47.08      0.69 o 
  10   1   1      413.69      426.01      3.25 o 
  11   1   1       22.40       20.17      0.48 o 
  12   1   1       20.12       22.28      0.45 o 
  13   1   1       10.51        9.29      0.49 o 
  14   1   1       46.12       45.90      0.76 o 
 -14   2   1      190.52      216.57      2.23 o 
 -13   2   1        3.35        2.53      0.28 o 
 -12   2   1       18.93       17.77      0.59 o 
 -11   2   1      287.75      265.49      3.14 o 
 -10   2   1      378.65      376.43      2.72 o 
  -9   2   1     1261.63     1334.10      6.17 o 
  -8   2   1      895.50      987.98      5.11 o 
  -7   2   1        1.21        1.61      0.26 o 
  -6   2   1       66.84       67.68      0.71 o 
  -5   2   1      740.63      763.79      3.73 o 
  -4   2   1        3.60        3.41      0.17 o 
  -3   2   1     1729.43     1963.73     10.71 o 
   2   2   1      752.05      725.39      6.83 o 
   3   2   1        2.92        3.80      0.14 o 
   4   2   1      572.95      544.46      3.23 o 
   5   2   1     1036.01     1072.46      5.17 o 
   6   2   1      259.94      284.12      1.69 o 
   7   2   1      718.88      709.12      4.00 o 
   8   2   1     3606.86     4457.83     20.27 o 
   9   2   1       29.43       28.14      0.58 o 
  10   2   1        6.43        6.00      0.68 o 
  11   2   1        3.44        2.23      0.33 o 
  12   2   1       11.75        8.94      0.62 o 
  13   2   1        9.85        9.32      0.35 o 
  14   2   1      102.37       92.38      1.90 o 
 -14   3   1      205.99      228.59      3.34 o 
 -13   3   1       77.02       75.43      1.18 o 
 -12   3   1        8.95        9.52      0.42 o 
 -11   3   1      491.06      501.72      4.00 o 
 -10   3   1      441.05      435.05      2.59 o 
  -9   3   1       11.82       10.74      0.36 o 
  -8   3   1      136.66      131.23      0.91 o 
  -7   3   1      530.02      525.04      2.48 o 
  -6   3   1       60.92       69.99      0.74 o 
  -5   3   1     1695.59     1980.98      8.23 o 
  -4   3   1      325.17      317.38      2.05 o 
  -3   3   1       69.26       54.26      0.62 o 
  -2   3   1      729.59      800.79      4.52 o 
  -1   3   1      498.06      467.41      3.56 o 
   1   3   1     1010.26     1105.33      8.05 o 
   2   3   1      399.69      416.08      4.33 o 
   3   3   1        1.79        2.05      0.25 o 
   4   3   1      264.66      233.57      1.48 o 
   5   3   1      479.18      478.57      2.65 o 
   6   3   1       11.80       12.35      0.35 o 
   7   3   1       93.68       75.06      0.70 o 
   8   3   1        3.85        4.24      0.20 o 
   9   3   1      612.17      615.26      3.75 o 
  10   3   1       21.51       21.77      0.50 o 
  11   3   1       39.71       37.92      0.81 o 
  12   3   1        9.58        9.00      0.52 o 
  13   3   1       17.17       15.21      0.74 o 
 -13   4   1       50.29       54.12      1.02 o 
 -12   4   1       59.84       60.20      1.50 o 
 -11   4   1       26.55       27.65      0.53 o 
 -10   4   1       95.48       89.52      0.93 o 
  -9   4   1      462.13      461.16      2.31 o 
  -8   4   1     1205.91     1283.84      4.63 o 
  -7   4   1      687.17      694.42      2.73 o 
  -6   4   1      359.73      329.58      1.78 o 
  -5   4   1      174.50      159.28      1.21 o 
  -4   4   1        1.10        0.78      0.38 o 
  -3   4   1     2026.66     2332.34     13.25 o 
  -2   4   1      139.39      126.24      1.19 o 
  -1   4   1      141.77      144.99      1.69 o 
   0   4   1       67.76       54.31      0.87 o 
   1   4   1      652.12      733.67      5.03 o 
   2   4   1     5015.53     6930.08     41.80 o 
   3   4   1       13.16       22.15      0.48 o 
   4   4   1      398.24      397.22      2.48 o 
   5   4   1        6.44        7.20      0.27 o 
   6   4   1      194.02      184.01      1.11 o 
   7   4   1       27.72       22.99      0.32 o 
   8   4   1       51.63       48.92      0.49 o 
   9   4   1       82.22       76.46      0.76 o 
  10   4   1      326.34      318.21      2.22 o 
  11   4   1      228.61      234.76      2.59 o 
  12   4   1        3.20        2.10      0.30 o 
  13   4   1        2.21        4.13      0.30 o 
 -12   5   1       84.32       87.63      1.15 o 
 -11   5   1      288.90      288.51      1.84 o 
 -10   5   1      278.05      273.07      1.63 o 
  -9   5   1      127.09      135.44      0.96 o 
  -8   5   1     1950.57     2100.68      7.44 o 
  -7   5   1       56.74       59.91      0.53 o 
  -6   5   1       12.71       15.37      0.29 o 
  -5   5   1       90.95       89.34      0.99 o 
  -4   5   1     1389.71     1514.71      6.87 o 
  -3   5   1      158.78      163.90      1.47 o 
  -2   5   1      208.34      255.69      2.33 o 
  -1   5   1      365.41      342.49      4.42 o 
   0   5   1     5240.43     7044.00     49.30 o 
   1   5   1     1473.55     1641.79     10.43 o 
   2   5   1     1284.55     1405.77      6.65 o 
   3   5   1      193.05      198.92      1.23 o 
   4   5   1      437.17      458.12      2.33 o 
   5   5   1      441.78      469.97      2.27 o 
   6   5   1        4.99        5.57      0.22 o 
   7   5   1      363.89      353.92      1.71 o 
   8   5   1      168.16      163.41      1.03 o 
   9   5   1       87.33       92.29      0.75 o 
  10   5   1      861.10      903.49      4.70 o 
  11   5   1      269.94      280.88      2.22 o 
  12   5   1       22.80       31.38      1.72 o 
 -11   6   1       49.43       43.97      0.61 o 
 -10   6   1        8.32        7.39      0.21 o 
  -9   6   1       12.69       15.78      0.30 o 
  -8   6   1      306.23      306.55      1.60 o 
  -7   6   1       77.44       68.28      0.58 o 
  -6   6   1     2134.02     2376.55      8.55 o 
  -5   6   1      209.20      188.21      1.23 o 
  -4   6   1      431.50      437.82      2.35 o 
  -3   6   1       32.48       33.15      0.64 o 
  -2   6   1      571.04      566.86      3.43 o 
  -1   6   1        4.86        4.81      0.28 o 
   0   6   1      154.59      155.58      1.84 o 
   1   6   1       13.52       13.40      0.33 o 
   2   6   1      260.55      276.98      1.76 o 
   3   6   1      165.89      160.03      1.23 o 
   4   6   1      296.70      300.66      1.66 o 
   5   6   1     1458.07     1623.27      6.22 o 
   6   6   1      672.18      689.28      3.02 o 
   7   6   1      159.71      165.27      1.00 o 
   8   6   1      437.89      466.24      2.15 o 
   9   6   1      169.21      169.37      1.13 o 
  10   6   1      527.75      557.62      3.14 o 
  11   6   1        2.14        2.06      0.18 o 
 -10   7   1        9.75        9.76      0.32 o 
  -9   7   1       98.45       85.18      0.72 o 
  -8   7   1        0.00        0.48      0.12 o 
  -7   7   1      101.59      105.88      0.89 o 
  -6   7   1       90.53       91.01      0.82 o 
  -5   7   1      579.01      589.57      3.09 o 
  -4   7   1       60.22       55.83      0.61 o 
  -3   7   1      573.20      582.67      3.48 o 
  -2   7   1       73.72       73.60      1.02 o 
  -1   7   1     1337.68     1423.94     14.44 o 
   0   7   1       66.34       66.54      1.69 o 
   1   7   1      618.56      643.61      9.50 o 
   2   7   1      469.79      494.68      4.33 o 
   3   7   1      295.04      282.29      1.95 o 
   4   7   1     1311.41     1435.71      6.41 o 
   5   7   1        2.33        3.28      0.20 o 
   6   7   1        8.92        8.47      0.23 o 
   7   7   1      594.26      641.80      3.24 o 
   8   7   1        4.11        3.06      0.16 o 
   9   7   1       29.60       28.49      0.39 o 
  -8   8   1        7.66        8.75      0.34 o 
  -7   8   1        8.16        9.10      0.24 o 
  -6   8   1       49.98       56.82      0.68 o 
  -5   8   1       38.38       33.36      0.66 o 
  -4   8   1        0.15        1.07      0.46 o 
  -3   8   1       22.32       29.95      0.81 o 
  -2   8   1      110.17      101.93      1.71 o 
  -1   8   1       21.47       22.25      1.18 o 
   0   8   1       40.63       45.83      1.76 o 
   1   8   1       88.82       97.14      1.87 o 
   2   8   1      242.58      239.11      4.02 o 
   3   8   1      299.77      320.37      2.62 o 
   4   8   1      449.20      451.53      3.06 o 
   5   8   1        4.84        6.90      0.26 o 
   6   8   1      288.66      266.11      3.58 o 
   7   8   1        1.37        1.09      0.15 o 
  -4   9   1       46.96       47.34      1.20 o 
  -3   9   1       77.62       84.30      1.77 o 
  -2   9   1       73.62       78.87      1.69 o 
   2   9   1        1.52        2.31      0.32 o 
   3   9   1       58.99       70.50      1.52 o 
 -15   0   2      149.17      164.18      3.81 o 
 -14   0   2      686.27      839.41     14.05 o 
 -13   0   2      563.66      581.05      6.07 o 
 -12   0   2      193.41      186.40      2.57 o 
 -11   0   2       20.20       18.95      0.58 o 
 -10   0   2       66.05       67.95      1.02 o 
  -9   0   2        9.77       16.61      0.81 o 
  -8   0   2     1200.97     1290.07     15.30 o 
  -7   0   2      475.69      475.88      4.48 o 
  -5   0   2      890.03      903.80      5.88 o 
  -4   0   2        5.71        4.14      0.18 o 
  -3   0   2      201.00      253.50      2.40 o 
  -2   0   2       43.69       46.35      0.48 o 
   0   0   2      434.80      436.67      2.73 o 
   1   0   2     1141.09        0.00      0.11 o 
   2   0   2    11675.07        0.87      0.66 o 
   3   0   2      168.08      155.88      1.34 o 
   4   0   2     2726.81     3489.74     31.72 o 
   5   0   2     1376.03     1522.38     10.90 o 
   6   0   2      187.58      197.75      2.73 o 
   7   0   2     9094.88    13989.04    215.71 o 
   8   0   2      321.04      318.92      7.99 o 
   9   0   2      931.10     1012.21     10.21 o 
  10   0   2      145.19      121.00      1.88 o 
  11   0   2      539.52      537.48      5.71 o 
  12   0   2      184.70      182.85      2.51 o 
  13   0   2       38.78       43.07      0.90 o 
  14   0   2       57.36       62.88      1.92 o 
 -15   1   2       67.87       71.26      1.49 o 
 -14   1   2       14.34       15.58      0.58 o 
 -13   1   2      164.45      172.72      1.95 o 
 -12   1   2      465.70      476.40      3.68 o 
 -11   1   2      427.04      422.78      2.84 o 
 -10   1   2       35.41       42.16      0.70 o 
  -9   1   2      167.10      149.71      2.74 o 
  -8   1   2      759.00      839.74      5.65 o 
  -7   1   2      258.16      221.15      1.69 o 
  -6   1   2      792.66      828.79      4.35 o 
  -5   1   2      130.72      111.14      0.79 o 
  -4   1   2        0.34        1.15      0.19 o 
  -3   1   2      585.49      584.53      3.09 o 
  -2   1   2    15978.99        0.00      0.26 o 
  -1   1   2        2.13        3.64      0.76 o 
   0   1   2      878.94      985.64     11.54 o 
   1   1   2    21071.42        0.00      0.30 o 
   4   1   2       40.37       36.18      0.41 o 
   5   1   2     3155.02     3950.20     18.09 o 
   6   1   2      911.52     1026.86      5.84 o 
   7   1   2       38.45       40.58      0.81 o 
   8   1   2       17.30       28.34      0.67 o 
   9   1   2      130.02      139.82      1.55 o 
  10   1   2      487.33      466.44      3.49 o 
  11   1   2       14.30       15.76      0.42 o 
  12   1   2       18.33       13.60      0.43 o 
  13   1   2      315.21      330.60      3.76 o 
  14   1   2       26.60       23.66      0.96 o 
 -14   2   2      314.36      343.59      4.87 o 
 -13   2   2       16.12       19.26      0.54 o 
 -12   2   2       34.35       36.39      0.95 o 
 -11   2   2      176.88      169.24      1.91 o 
 -10   2   2      389.54      377.23      2.57 o 
  -9   2   2      217.54      216.39      1.37 o 
  -8   2   2      110.34      118.50      1.15 o 
  -7   2   2       10.13       10.54      0.32 o 
  -6   2   2      621.67      668.69      3.30 o 
  -5   2   2      857.60      888.46      4.10 o 
  -4   2   2     2338.11     2900.94     14.97 o 
  -3   2   2     7753.27        0.00      0.32 o 
  -2   2   2      962.46     1003.29      5.21 o 
  -1   2   2      178.54      151.76      2.35 o 
   2   2   2       81.56       79.28      0.59 o 
   3   2   2      500.67      529.40      2.51 o 
   4   2   2      595.33      596.07      3.09 o 
   5   2   2      130.90      130.45      1.02 o 
   6   2   2       71.12       77.82      0.81 o 
   7   2   2      241.25      229.79      1.73 o 
   8   2   2        1.05        0.87      0.14 o 
   9   2   2        2.92        2.61      0.24 o 
  10   2   2      287.50      281.62      2.82 o 
  11   2   2      168.18      165.83      1.96 o 
  12   2   2        0.03        0.40      0.20 o 
  13   2   2        3.10        2.60      0.19 o 
 -14   3   2      119.04      114.58      1.52 o 
 -13   3   2      158.09      152.84      3.60 o 
 -12   3   2      202.77      200.21      2.18 o 
 -11   3   2      566.49      555.43      5.02 o 
 -10   3   2      173.02      177.00      1.40 o 
  -9   3   2      818.26      799.09      3.73 o 
  -8   3   2      369.84      380.31      1.91 o 
  -7   3   2      338.15      380.11      2.09 o 
  -6   3   2      314.73      335.20      2.30 o 
  -5   3   2      705.61      765.39      4.41 o 
  -4   3   2     7025.87    10714.78    241.21 o 
  -3   3   2     1245.54     1353.26      7.01 o 
  -2   3   2     2896.45     3561.14     20.43 o 
  -1   3   2     2577.14     3251.71     21.28 o 
   0   3   2      449.55      440.35      2.95 o 
   1   3   2     2656.29     3069.73     21.72 o 
   2   3   2       86.89       73.81      1.05 o 
   3   3   2       49.68       58.21      0.56 o 
   4   3   2      100.06       93.01      0.80 o 
   5   3   2      448.51      424.40      2.50 o 
   6   3   2      324.25      326.21      1.93 o 
   7   3   2      304.20      276.31      1.62 o 
   8   3   2       81.31       76.67      0.71 o 
   9   3   2       65.30       65.58      0.78 o 
  10   3   2      369.81      353.73      2.77 o 
  11   3   2       13.89       13.02      0.48 o 
  12   3   2        0.29        0.30      0.19 o 
  13   3   2      150.83      164.66      4.25 o 
 -13   4   2        6.82        7.64      0.43 o 
 -12   4   2        7.87        9.77      0.41 o 
 -11   4   2      192.64      180.92      1.55 o 
 -10   4   2        8.50        8.72      0.38 o 
  -9   4   2      428.03      393.58      1.98 o 
  -8   4   2      578.26      572.74      2.34 o 
  -7   4   2     1248.47     1362.06      5.19 o 
  -6   4   2        1.88        2.79      0.19 o 
  -5   4   2     1001.37     1096.32      5.18 o 
  -4   4   2      278.22      274.67      1.91 o 
  -3   4   2      222.54      223.02      1.90 o 
  -2   4   2      497.56      549.90      3.21 o 
  -1   4   2      177.40      181.65      1.55 o 
   0   4   2      253.04      242.86      2.12 o 
   1   4   2      502.61      532.89      3.69 o 
   2   4   2     2161.87     2546.86     11.91 o 
   3   4   2      449.50      438.38      2.51 o 
   4   4   2     1467.97     1534.60      7.35 o 
   5   4   2        2.56        2.43      0.17 o 
   6   4   2       17.18       21.98      0.31 o 
   7   4   2      397.50      387.44      1.79 o 
   8   4   2      363.00      383.86      1.84 o 
   9   4   2      504.21      533.06      2.82 o 
  10   4   2      720.62      754.97      5.38 o 
  11   4   2      146.96      149.76      2.15 o 
  12   4   2        3.08        3.87      0.35 o 
 -12   5   2       75.65       76.49      0.98 o 
 -11   5   2       13.31       13.54      0.32 o 
 -10   5   2      707.73      710.44      3.49 o 
  -9   5   2       85.49       83.08      0.69 o 
  -8   5   2      168.22      152.48      1.05 o 
  -7   5   2     2250.16     2608.64      8.87 o 
  -6   5   2      453.06      437.17      1.91 o 
  -5   5   2      881.63      948.66      4.05 o 
  -4   5   2      219.95      197.08      1.76 o 
  -3   5   2      315.65      331.77      2.24 o 
  -2   5   2      249.59      250.60      1.87 o 
  -1   5   2        4.03        7.66      0.52 o 
   0   5   2     2873.91     3529.33     19.32 o 
   1   5   2      630.65      630.63      3.98 o 
   2   5   2     1320.76     1373.87      5.81 o 
   3   5   2      569.13      592.71      2.73 o 
   4   5   2      284.58      299.06      1.69 o 
   5   5   2       19.26       24.94      0.36 o 
   6   5   2      282.83      266.63      1.45 o 
   7   5   2        3.26        3.27      0.17 o 
   8   5   2      377.90      399.33      1.92 o 
   9   5   2      165.10      167.04      1.10 o 
  10   5   2       29.62       32.40      0.68 o 
  11   5   2       54.07       57.43      0.70 o 
 -11   6   2      233.95      255.01      2.20 o 
 -10   6   2       13.87       12.67      0.26 o 
  -9   6   2       70.75       73.95      0.65 o 
  -8   6   2        0.21        0.68      0.12 o 
  -7   6   2        2.32        3.04      0.17 o 
  -6   6   2     1812.60     2008.74      7.83 o 
  -5   6   2      730.16      738.38      3.57 o 
  -4   6   2       26.46       24.50      0.49 o 
  -3   6   2      269.54      276.72      1.92 o 
  -2   6   2       33.99       32.60      0.52 o 
  -1   6   2      544.95      550.73      4.69 o 
   0   6   2      879.49      945.56      5.66 o 
   1   6   2     1247.29     1312.79      6.45 o 
   2   6   2     1078.53     1183.77      5.27 o 
   3   6   2      471.84      467.99      2.29 o 
   4   6   2      137.61      141.28      0.94 o 
   5   6   2       38.03       34.16      0.48 o 
   6   6   2      472.20      488.65      2.27 o 
   7   6   2      119.17      101.95      0.78 o 
   8   6   2      241.33      253.41      1.40 o 
   9   6   2      459.00      473.36      2.42 o 
  10   6   2       23.65       22.17      0.36 o 
 -10   7   2        0.56        0.68      0.13 o 
  -9   7   2        5.77        5.12      0.21 o 
  -8   7   2       76.88       74.95      0.71 o 
  -7   7   2      233.58      235.34      1.47 o 
  -6   7   2        4.21        4.14      0.19 o 
  -5   7   2        4.19        4.21      0.22 o 
  -4   7   2      305.63      295.63      2.01 o 
  -3   7   2       10.00       10.28      0.41 o 
  -2   7   2      112.03      129.38      1.33 o 
  -1   7   2      956.42     1034.06      9.22 o 
   0   7   2        0.61        1.36      0.36 o 
   1   7   2      476.64      447.49      3.33 o 
   2   7   2      135.41      130.21      1.93 o 
   3   7   2      330.61      349.21      2.12 o 
   4   7   2      556.47      563.34      2.98 o 
   5   7   2       21.86       21.20      0.34 o 
   6   7   2        8.56       10.10      0.25 o 
   7   7   2       60.49       59.32      0.57 o 
   8   7   2      218.46      208.81      1.41 o 
   9   7   2      214.52      210.90      1.41 o 
  -8   8   2        0.20        0.57      0.11 o 
  -7   8   2      146.17      142.91      1.07 o 
  -6   8   2       45.79       47.22      0.53 o 
  -5   8   2      549.08      547.94      4.27 o 
  -4   8   2       47.26       57.64      1.03 o 
  -3   8   2        0.08        0.30      0.23 o 
  -2   8   2       81.00       78.09      1.48 o 
  -1   8   2        2.49        2.08      0.31 o 
   0   8   2      178.75      163.19      3.97 o 
   1   8   2       15.43       16.12      1.12 o 
   2   8   2       98.19       88.38      1.10 o 
   3   8   2       36.55       31.01      0.49 o 
   4   8   2      189.28      178.52      1.43 o 
   5   8   2       18.71       21.61      0.40 o 
   6   8   2      400.96      405.84      2.87 o 
   7   8   2        0.03        0.32      0.14 o 
  -4   9   2        5.63        7.73      0.48 o 
  -3   9   2        8.16        6.70      0.48 o 
  -2   9   2       94.43      103.20      2.09 o 
  -1   9   2        2.68        2.47      0.32 o 
   3   9   2      228.84      212.80      3.60 o 
 -15   1   3        4.35        7.44      0.44 o 
 -14   1   3      227.53      241.46      2.98 o 
 -13   1   3      103.70      118.84      1.78 o 
 -12   1   3      163.58      161.31      1.47 o 
 -11   1   3       58.87       55.50      0.77 o 
 -10   1   3        0.38        1.36      0.45 o 
  -9   1   3      135.66      106.38      1.25 o 
  -8   1   3      458.76      442.59      3.04 o 
  -7   1   3      420.64      458.01      2.86 o 
  -6   1   3     1929.34     2197.14      8.94 o 
  -5   1   3       53.55       51.53      0.48 o 
  -4   1   3      170.02      152.62      0.92 o 
  -3   1   3      318.93      276.06      1.38 o 
  -1   1   3      278.20      248.93      1.50 o 
   0   1   3      100.65       83.85      0.60 o 
   1   1   3      829.98      864.33      3.97 o 
   2   1   3      618.67      632.23      3.01 o 
   3   1   3     1448.13     1606.98      7.80 o 
   4   1   3     3263.44     4152.55     26.36 o 
   5   1   3      276.64      265.45      1.78 o 
   6   1   3     2591.65     3187.77     16.37 o 
   7   1   3        5.73        5.64      0.49 o 
   8   1   3      228.28      191.97      1.85 o 
   9   1   3      756.39      794.91      5.06 o 
  10   1   3     1547.59     1680.33     11.37 o 
  11   1   3        4.15        5.05      0.33 o 
  12   1   3      128.05      130.84      1.42 o 
  13   1   3       37.80       28.24      0.64 o 
 -14   2   3      233.28      215.07      2.65 o 
 -13   2   3       85.37       86.75      1.21 o 
 -12   2   3     1967.90     2264.37     19.08 o 
 -11   2   3      487.92      529.87      5.89 o 
 -10   2   3      443.93      408.67      2.46 o 
  -9   2   3       21.67       16.91      0.38 o 
  -8   2   3     1538.66     1661.70     11.24 o 
  -7   2   3      921.92      957.41      4.68 o 
  -5   2   3       35.36       36.26      0.43 o 
  -4   2   3     1240.00     1302.92      5.95 o 
  -3   2   3     8599.94        0.33      0.65 o 
  -1   2   3      224.95      212.84      2.16 o 
   0   2   3      140.47      133.72      0.94 o 
   1   2   3     3322.85     4329.29     67.90 o 
   2   2   3      341.37      322.35      1.91 o 
   3   2   3      607.61      675.03      3.27 o 
   4   2   3      115.13      115.44      0.89 o 
   5   2   3      526.12      585.59      2.94 o 
   6   2   3       28.31       36.43      0.56 o 
   7   2   3      105.66      115.50      1.25 o 
   8   2   3      289.90      274.62      1.72 o 
   9   2   3      650.78      695.68      4.87 o 
  10   2   3     1700.62     1847.44     13.98 o 
  11   2   3      139.38      173.90      2.13 o 
  12   2   3        0.86        2.91      0.26 o 
  13   2   3      133.87      152.13      2.48 o 
 -14   3   3      119.29      131.97      1.52 o 
 -13   3   3       29.45       29.98      0.65 o 
 -12   3   3      714.08      724.08      5.81 o 
 -11   3   3      944.99      998.79      7.01 o 
 -10   3   3      145.14      134.04      1.05 o 
  -9   3   3      640.46      670.43      3.22 o 
  -8   3   3      205.62      197.86      1.17 o 
  -7   3   3      474.28      526.06      2.76 o 
  -6   3   3      711.72      714.39      3.52 o 
  -5   3   3      120.52      128.10      1.01 o 
  -4   3   3     4879.89     6747.12     60.60 o 
  -3   3   3     2660.49     3283.71     18.75 o 
  -2   3   3       69.55       59.22      0.81 o 
  -1   3   3     1546.52     1748.19     12.91 o 
   0   3   3     1379.55     1481.93      9.20 o 
   1   3   3       14.97       13.84      0.70 o 
   2   3   3        1.23        3.56      0.35 o 
   3   3   3      419.19      415.51      2.22 o 
   4   3   3     2029.61     2405.87     11.45 o 
   5   3   3      483.72      505.38      2.89 o 
   6   3   3       13.60       13.41      0.31 o 
   7   3   3        0.24        1.05      0.24 o 
   8   3   3       43.01       40.29      0.59 o 
   9   3   3      924.41     1002.14      5.68 o 
  10   3   3      498.05      497.33      4.69 o 
  11   3   3      138.74      147.63      2.08 o 
  12   3   3        0.00        0.20      0.18 o 
  13   3   3       42.88       41.38      1.00 o 
 -13   4   3        1.55        1.99      0.29 o 
 -12   4   3       37.50       40.30      0.75 o 
 -11   4   3       52.36       45.92      0.65 o 
 -10   4   3       33.17       33.79      0.54 o 
  -9   4   3      425.19      438.89      2.14 o 
  -8   4   3       92.76       89.78      0.66 o 
  -7   4   3        4.88        6.25      0.27 o 
  -6   4   3        4.00        1.41      0.14 o 
  -5   4   3     1644.14     1812.79      8.02 o 
  -4   4   3      161.20      167.18      1.26 o 
  -3   4   3      277.12      303.88      2.12 o 
  -2   4   3       66.03       60.95      0.72 o 
  -1   4   3     4036.21     5510.32     29.84 o 
   0   4   3       29.75       37.53      0.58 o 
   1   4   3        5.54        4.14      0.22 o 
   2   4   3      314.54      343.77      2.07 o 
   3   4   3       29.68       26.17      0.48 o 
   4   4   3      150.90      155.41      1.22 o 
   5   4   3        0.03        0.60      0.12 o 
   6   4   3      368.81      346.71      1.65 o 
   7   4   3      690.69      711.65      3.02 o 
   8   4   3      651.08      644.59      2.84 o 
   9   4   3      835.99      858.81      4.45 o 
  10   4   3       34.74       31.95      0.64 o 
  11   4   3        4.31        3.05      0.35 o 
  12   4   3      105.31      112.71      2.54 o 
 -13   5   3       72.84       71.58      0.93 o 
 -12   5   3        2.39        1.20      0.18 o 
 -11   5   3        6.92        5.47      0.26 o 
 -10   5   3      281.40      268.24      1.59 o 
  -9   5   3     1015.60     1021.33      4.07 o 
  -8   5   3      139.91      143.02      0.93 o 
  -7   5   3       87.57      104.01      0.75 o 
  -6   5   3      300.13      291.97      1.41 o 
  -5   5   3       84.32       95.18      0.85 o 
  -4   5   3      105.16      102.60      0.80 o 
  -3   5   3      533.47      539.44      3.52 o 
  -2   5   3      728.01      749.51      4.60 o 
  -1   5   3      331.22      359.54      2.61 o 
   0   5   3       17.72       16.38      0.38 o 
   1   5   3       40.19       40.35      0.49 o 
   2   5   3      107.02      109.60      0.83 o 
   3   5   3        0.24        1.21      0.15 o 
   4   5   3       87.20       65.32      0.85 o 
   5   5   3       61.22       68.61      0.61 o 
   6   5   3       70.90       62.75      0.59 o 
   7   5   3       73.47       82.02      0.70 o 
   8   5   3      250.97      250.11      1.35 o 
   9   5   3      335.83      338.26      1.83 o 
  10   5   3      766.76      801.32      4.69 o 
  11   5   3       29.10       29.92      0.57 o 
 -11   6   3        1.34        1.73      0.21 o 
 -10   6   3      134.98      138.23      1.03 o 
  -9   6   3      320.72      324.14      1.76 o 
  -8   6   3      136.77      135.29      0.91 o 
  -7   6   3      111.66      114.56      1.05 o 
  -6   6   3       97.65       96.54      0.82 o 
  -5   6   3       72.35       66.91      0.69 o 
  -4   6   3      120.98      115.25      0.96 o 
  -3   6   3      220.82      233.64      1.62 o 
  -2   6   3       19.28       18.25      0.93 o 
  -1   6   3      122.08      110.98      1.16 o 
   0   6   3     1603.76     1695.05      8.32 o 
   1   6   3     1757.63     1967.72      8.98 o 
   2   6   3      159.36      155.97      1.02 o 
   3   6   3       21.75       25.41      0.38 o 
   4   6   3       28.96       26.36      0.46 o 
   5   6   3      543.82      566.62      2.78 o 
   6   6   3      377.99      405.84      1.97 o 
   7   6   3       70.70       72.35      0.63 o 
   8   6   3      240.88      249.23      1.42 o 
   9   6   3      393.53      406.73      2.18 o 
  10   6   3      117.54      118.06      1.00 o 
 -10   7   3        1.31        1.80      0.14 o 
  -9   7   3      162.85      156.76      1.16 o 
  -8   7   3       62.24       63.59      0.65 o 
  -7   7   3     1196.64     1276.48      5.81 o 
  -6   7   3       67.32       60.48      0.63 o 
  -5   7   3      212.30      224.28      1.57 o 
  -4   7   3      135.86      127.32      1.20 o 
  -3   7   3      732.58      717.99      4.34 o 
  -2   7   3      162.33      136.55      1.41 o 
  -1   7   3      530.14      495.41      4.12 o 
   0   7   3       49.56       43.06      1.31 o 
   1   7   3      800.44      807.23      5.68 o 
   2   7   3       63.51       66.53      0.86 o 
   3   7   3      163.47      171.19      1.22 o 
   4   7   3       35.26       32.94      0.45 o 
   5   7   3      110.51      110.50      0.83 o 
   6   7   3       16.48       21.76      0.36 o 
   7   7   3        1.96        1.87      0.14 o 
   8   7   3      225.35      251.57      1.60 o 
  -8   8   3      260.37      248.57      1.91 o 
  -7   8   3        2.84        0.71      0.11 o 
  -6   8   3       70.71       71.15      0.73 o 
  -5   8   3       43.86       33.18      0.50 o 
  -4   8   3       14.44       21.12      0.68 o 
  -3   8   3        1.40        2.25      0.30 o 
  -2   8   3        1.47        2.39      0.49 o 
  -1   8   3      390.23      383.41      4.47 o 
   0   8   3      153.42      146.29      2.31 o 
   1   8   3      295.45      273.59      3.09 o 
   2   8   3      246.83      236.43      1.79 o 
   3   8   3       71.38       65.68      0.75 o 
   4   8   3       54.41       50.49      0.65 o 
   5   8   3        9.93        9.73      0.29 o 
   6   8   3      287.04      312.15      2.82 o 
  -4   9   3        9.49       14.68      0.64 o 
  -3   9   3        0.12        0.32      0.24 o 
  -2   9   3        5.90        7.81      0.48 o 
  -1   9   3       93.62       87.81      1.85 o 
   0   9   3      345.55      332.24      5.37 o 
   1   9   3      442.52      457.05      7.18 o 
   2   9   3      397.22      358.54      5.74 o 
   3   9   3       78.41       75.07      2.57 o 
 -15   0   4        6.18        9.41      0.88 o 
 -14   0   4      336.29      350.22      5.60 o 
 -13   0   4      990.88     1003.01     12.00 o 
 -12   0   4      318.09      325.43      4.41 o 
 -11   0   4      244.82      202.92      2.29 o 
 -10   0   4      185.23      166.01      1.81 o 
  -9   0   4       34.90       36.06      1.16 o 
  -8   0   4      844.02      929.23     11.52 o 
  -7   0   4      741.92      866.85      7.08 o 
  -6   0   4     1690.37     2055.43     15.82 o 
  -5   0   4     2586.75     3266.61     27.85 o 
  -3   0   4      971.30     1084.54      7.43 o 
  -2   0   4     1688.81     1946.77     31.44 o 
  -1   0   4      358.46      357.69      2.47 o 
   4   0   4     3362.80     4065.78     27.98 o 
   5   0   4       59.53       79.34      1.27 o 
   6   0   4     2040.10     2394.65     33.89 o 
   7   0   4      513.26      496.40     10.45 o 
   8   0   4      719.33      635.07      6.08 o 
   9   0   4      603.78      614.90      6.60 o 
  10   0   4     1154.66     1266.72     12.46 o 
  11   0   4       21.36       16.37      0.77 o 
  12   0   4      558.18      592.88      8.11 o 
  13   0   4      248.30      281.85      3.87 o 
 -15   1   4       18.98       19.24      0.79 o 
 -14   1   4       22.67       16.95      0.66 o 
 -13   1   4     2679.61     3186.06     22.64 o 
 -12   1   4      255.12      231.21      1.91 o 
 -11   1   4        2.60        5.06      0.33 o 
 -10   1   4        2.76        1.62      0.21 o 
  -9   1   4      171.87      171.16      1.60 o 
  -8   1   4     1235.35     1387.85      7.97 o 
  -7   1   4       56.51       71.90      0.83 o 
  -6   1   4        0.65        0.93      0.21 o 
  -5   1   4      713.61      667.97      3.05 o 
  -4   1   4     2000.52     2393.93     11.12 o 
  -3   1   4      430.70      375.96      1.96 o 
  -2   1   4     1482.94     1598.58      9.42 o 
  -1   1   4     1479.65     1604.54     16.50 o 
   0   1   4        2.67        1.54      0.09 o 
   1   1   4      146.15      140.51      0.87 o 
   2   1   4      882.63      929.28      4.18 o 
   3   1   4      970.23      994.29      4.89 o 
   4   1   4      137.12      149.14      1.26 o 
   5   1   4        2.60        1.52      0.17 o 
   6   1   4       39.83       43.05      0.84 o 
   7   1   4      467.27      492.57      5.07 o 
   8   1   4       11.85        6.46      0.28 o 
   9   1   4     1902.85     2104.43     16.65 o 
  10   1   4       10.94       12.89      0.46 o 
  11   1   4      121.19      137.55      1.60 o 
  12   1   4      452.70      417.93      3.95 o 
  13   1   4       50.28       41.24      0.97 o 
 -15   2   4      122.97      133.61      3.12 o 
 -14   2   4      299.95      294.79      4.39 o 
 -13   2   4       80.26       81.42      1.18 o 
 -12   2   4      236.62      228.02      2.82 o 
 -11   2   4     1918.87     2134.32     15.58 o 
 -10   2   4      260.07      252.28      1.57 o 
  -9   2   4       66.96       52.72      0.56 o 
  -8   2   4       46.98       52.86      0.72 o 
  -7   2   4      241.06      242.17      1.64 o 
  -6   2   4        0.86        1.92      0.15 o 
  -5   2   4     1355.28     1521.71      7.00 o 
  -4   2   4      240.28      249.09      1.59 o 
  -3   2   4      807.83      799.25      4.46 o 
  -2   2   4      218.20      234.00      1.45 o 
  -1   2   4        0.45        0.65      0.12 o 
   0   2   4      714.75      686.69      4.43 o 
   1   2   4      271.69      254.82      1.42 o 
   2   2   4       65.03       47.55      0.45 o 
   3   2   4      911.48      997.21      4.70 o 
   4   2   4       35.94       44.14      0.54 o 
   5   2   4      134.09      128.62      1.04 o 
   6   2   4       27.52       19.09      0.42 o 
   7   2   4        0.23        0.25      0.12 o 
   8   2   4      366.85      365.26      2.57 o 
   9   2   4      262.89      249.18      2.32 o 
  10   2   4        1.29        2.48      0.42 o 
  11   2   4      241.64      222.95      2.82 o 
  12   2   4       40.77       30.29      0.64 o 
  13   2   4        8.58        9.97      0.50 o 
 -14   3   4       61.61       56.50      0.96 o 
 -13   3   4        4.81        3.73      0.29 o 
 -12   3   4     1030.63     1060.07      8.19 o 
 -11   3   4      198.24      191.58      1.63 o 
 -10   3   4     2975.06     3408.86     14.29 o 
  -9   3   4      174.84      169.77      1.23 o 
  -8   3   4        3.89        2.79      0.21 o 
  -7   3   4      249.02      235.48      1.55 o 
  -6   3   4        0.46        1.16      0.42 o 
  -5   3   4       18.52       14.16      0.45 o 
  -4   3   4        2.16        2.44      0.25 o 
  -3   3   4       82.11       84.80      0.81 o 
  -2   3   4     2181.83     2625.92     14.18 o 
  -1   3   4       22.83       23.54      0.58 o 
   0   3   4     1145.22     1230.92      6.98 o 
   1   3   4        1.02        2.18      0.13 o 
   2   3   4      669.41      704.64      3.71 o 
   3   3   4     1166.73     1248.42      5.95 o 
   4   3   4        1.69        0.88      0.13 o 
   5   3   4       48.90       51.00      0.65 o 
   6   3   4      730.10      741.57      3.06 o 
   7   3   4      504.61      527.04      2.24 o 
   8   3   4      766.94      725.22      5.27 o 
   9   3   4      265.22      287.47      2.25 o 
  10   3   4      122.43      108.03      1.69 o 
  11   3   4      178.87      192.49      2.61 o 
  12   3   4        1.40        1.30      0.24 o 
 -14   4   4       41.82       39.88      1.20 o 
 -13   4   4        6.28        6.02      0.41 o 
 -12   4   4       31.55       30.49      0.67 o 
 -11   4   4       46.87       47.29      0.67 o 
 -10   4   4       12.23        9.93      0.31 o 
  -9   4   4     2153.53     2448.73      9.24 o 
  -8   4   4      345.83      319.33      1.51 o 
  -7   4   4     1558.55     1753.32      6.10 o 
  -6   4   4      610.55      642.27      3.16 o 
  -5   4   4     1116.23     1205.15      5.72 o 
  -4   4   4      122.33      120.49      1.06 o 
  -3   4   4      349.64      306.02      2.32 o 
  -2   4   4     1883.97     2302.97     11.31 o 
  -1   4   4      268.82      284.51      2.03 o 
   0   4   4      957.27      993.58      5.71 o 
   1   4   4     1329.90     1531.82      7.92 o 
   2   4   4      434.66      476.54      2.74 o 
   3   4   4      409.86      395.48      2.28 o 
   4   4   4     1022.92     1193.43      5.35 o 
   5   4   4        1.25        2.82      0.15 o 
   6   4   4      785.54      802.47      3.21 o 
   7   4   4       32.59       31.30      0.40 o 
   8   4   4      296.42      308.28      1.71 o 
   9   4   4      322.06      316.65      2.44 o 
  10   4   4      649.36      691.53      5.89 o 
  11   4   4       31.62       29.58      0.81 o 
  12   4   4      145.77      150.51      3.32 o 
 -13   5   4       14.27       15.51      0.38 o 
 -12   5   4        1.03        0.90      0.22 o 
 -11   5   4      163.85      164.67      1.34 o 
 -10   5   4        3.24        6.27      0.24 o 
  -9   5   4       86.22      100.43      0.78 o 
  -8   5   4      293.78      311.35      1.56 o 
  -7   5   4       82.95       85.71      0.65 o 
  -6   5   4       22.56       23.01      0.34 o 
  -5   5   4     1056.86     1097.95      5.40 o 
  -4   5   4      274.11      291.05      1.87 o 
  -3   5   4      711.90      731.82      5.41 o 
  -2   5   4      129.44      135.06      1.35 o 
  -1   5   4       36.78       33.69      0.74 o 
   0   5   4      436.77      480.21      2.77 o 
   1   5   4      578.59      586.21      3.11 o 
   2   5   4       63.14       77.06      0.67 o 
   3   5   4      478.64      485.07      2.21 o 
   4   5   4      124.44      129.25      0.87 o 
   5   5   4      265.48      248.98      1.39 o 
   6   5   4      269.73      272.75      1.50 o 
   7   5   4       42.53       44.67      0.50 o 
   8   5   4       39.39       44.29      0.49 o 
   9   5   4      321.29      335.94      1.95 o 
  10   5   4      393.77      414.86      2.99 o 
  11   5   4      567.03      587.40      4.93 o 
 -12   6   4       17.44       18.12      0.80 o 
 -11   6   4        6.52        6.86      0.25 o 
 -10   6   4      124.09      107.17      0.89 o 
  -9   6   4       82.00       83.44      0.71 o 
  -8   6   4       77.75       64.71      0.66 o 
  -7   6   4       16.47       16.16      0.33 o 
  -6   6   4        0.88        0.89      0.13 o 
  -5   6   4      316.35      322.10      2.88 o 
  -4   6   4      291.26      277.43      1.76 o 
  -3   6   4      326.68      304.86      2.39 o 
  -2   6   4      164.09      165.60      1.36 o 
  -1   6   4      425.61      443.81      2.98 o 
   0   6   4       64.67       66.41      0.71 o 
   1   6   4      112.02      115.77      0.87 o 
   2   6   4       34.86       35.48      0.43 o 
   3   6   4        0.01        0.83      0.17 o 
   4   6   4       68.80       63.05      0.59 o 
   5   6   4      569.05      590.37      2.89 o 
   6   6   4     1034.70     1077.38      4.52 o 
   7   6   4       40.80       37.47      0.45 o 
   8   6   4      297.39      297.07      1.63 o 
   9   6   4       10.33       12.34      0.26 o 
  10   6   4        1.02        0.75      0.13 o 
 -10   7   4       33.27       31.15      0.44 o 
  -9   7   4       65.46       58.17      0.64 o 
  -8   7   4      100.80      102.93      0.83 o 
  -7   7   4      414.40      405.14      2.23 o 
  -6   7   4       67.60       63.76      0.68 o 
  -5   7   4      312.50      292.62      1.97 o 
  -4   7   4        3.82        2.95      0.22 o 
  -3   7   4       75.94       58.36      1.00 o 
  -2   7   4       54.66       49.32      0.71 o 
  -1   7   4       42.14       43.48      0.79 o 
   0   7   4      121.39      124.28      1.46 o 
   1   7   4      857.70      893.33      5.43 o 
   2   7   4      156.74      169.32      1.29 o 
   3   7   4     1037.93     1136.18      5.40 o 
   4   7   4        0.04        0.47      0.12 o 
   5   7   4      104.01      100.03      0.78 o 
   6   7   4       13.50       12.05      0.28 o 
   7   7   4       71.75       67.83      0.60 o 
   8   7   4        1.75        2.18      0.16 o 
  -8   8   4      117.67      125.76      1.21 o 
  -7   8   4       20.36       24.01      0.36 o 
  -6   8   4      335.59      325.66      2.14 o 
  -5   8   4       61.44       65.44      0.74 o 
  -4   8   4       35.62       31.98      0.85 o 
  -3   8   4        5.37        6.00      0.42 o 
  -2   8   4       11.61       10.47      0.60 o 
  -1   8   4       62.46       53.38      1.26 o 
   0   8   4        0.09        0.22      0.25 o 
   1   8   4      389.86      365.01      4.99 o 
   2   8   4        0.35        1.15      0.24 o 
   3   8   4      271.07      271.58      1.95 o 
   4   8   4        1.24        1.06      0.15 o 
   5   8   4       98.52      102.68      1.01 o 
   6   8   4      141.34      135.83      1.26 o 
  -4   9   4       13.44       15.33      0.51 o 
  -3   9   4        0.99        1.27      0.32 o 
  -2   9   4       31.66       23.11      0.80 o 
  -1   9   4      106.78      140.44      2.66 o 
   0   9   4       51.21       48.48      1.20 o 
   1   9   4      450.37      492.15      7.78 o 
   2   9   4        5.10        8.61      0.48 o 
 -15   1   5      246.47      259.32      3.36 o 
 -14   1   5      303.49      308.13      3.12 o 
 -13   1   5       38.20       29.55      0.70 o 
 -12   1   5      275.40      270.53      2.15 o 
 -11   1   5      685.52      656.99      5.27 o 
 -10   1   5        2.89        2.58      0.29 o 
  -9   1   5      749.78      749.18      4.55 o 
  -8   1   5      111.90      137.36      1.42 o 
  -7   1   5       40.85       48.69      0.68 o 
  -6   1   5      255.08      229.11      1.39 o 
  -5   1   5      913.05     1079.07      4.81 o 
  -4   1   5      191.69      190.69      1.14 o 
  -3   1   5      709.17      694.82      3.29 o 
  -1   1   5      674.49      678.39      3.50 o 
   0   1   5        1.25        1.09      0.16 o 
   1   1   5        3.56        3.43      0.14 o 
   2   1   5        0.60        1.36      0.10 o 
   3   1   5      235.63      278.86      1.77 o 
   4   1   5     1672.83     1867.42      8.48 o 
   5   1   5     3040.29     3772.41     18.42 o 
   6   1   5      404.54      380.81      3.77 o 
   7   1   5      900.15      926.90      9.58 o 
   8   1   5        1.92        1.69      0.19 o 
   9   1   5      183.39      185.27      1.91 o 
  10   1   5      517.59      531.45      4.10 o 
  11   1   5      159.76      156.15      1.70 o 
  12   1   5      212.45      233.19      2.74 o 
  13   1   5        0.60        1.64      0.22 o 
 -15   2   5       33.34       27.68      0.77 o 
 -14   2   5      177.18      157.38      2.19 o 
 -13   2   5       58.58       67.12      1.00 o 
 -12   2   5      224.17      194.74      1.99 o 
 -11   2   5     1279.49     1311.14      7.41 o 
 -10   2   5      540.25      491.82      2.60 o 
  -9   2   5        1.88        2.72      0.22 o 
  -8   2   5        0.46        1.10      0.22 o 
  -7   2   5       29.21       29.56      0.55 o 
  -6   2   5      686.34      668.63      3.48 o 
  -5   2   5      204.63      222.88      1.76 o 
  -4   2   5      143.75      139.78      1.16 o 
  -3   2   5      460.37      462.60      2.76 o 
  -2   2   5      159.93      163.22      1.08 o 
  -1   2   5     2715.11     3288.31     23.18 o 
   0   2   5        5.75        5.93      0.17 o 
   1   2   5       96.66       89.44      0.66 o 
   2   2   5     1609.91     1740.59      8.22 o 
   3   2   5      959.42     1146.16      5.78 o 
   4   2   5     1518.65     1834.27     10.22 o 
   5   2   5      176.46      140.63      1.14 o 
   6   2   5       62.54       78.77      0.82 o 
   7   2   5     1112.06     1097.47      5.89 o 
   8   2   5      293.41      263.77      2.48 o 
   9   2   5      263.29      297.77      2.80 o 
  10   2   5      145.13      109.91      1.33 o 
  11   2   5     1219.03     1402.31     17.65 o 
  12   2   5        4.75        8.33      0.42 o 
 -14   3   5       27.59       32.15      1.40 o 
 -13   3   5        4.12        5.52      0.36 o 
 -12   3   5      138.41      140.73      1.54 o 
 -11   3   5       35.73       33.70      0.55 o 
 -10   3   5      442.98      455.79      2.58 o 
  -9   3   5        1.83        2.65      0.16 o 
  -8   3   5        0.38        0.65      0.15 o 
  -7   3   5        1.47        1.91      0.16 o 
  -6   3   5      998.11     1011.12      5.04 o 
  -5   3   5     5739.72     8543.63     86.30 o 
  -4   3   5       17.16       18.49      0.39 o 
  -3   3   5     1108.56     1139.13      6.03 o 
  -2   3   5     1600.47     1937.20     10.58 o 
  -1   3   5        1.49        1.60      0.21 o 
   0   3   5       59.23       40.49      0.45 o 
   1   3   5       59.15       60.77      0.66 o 
   2   3   5     1318.66     1469.91      6.68 o 
   3   3   5      412.44      442.07      2.50 o 
   4   3   5      110.46      130.61      1.11 o 
   5   3   5       12.91       10.46      0.31 o 
   6   3   5       79.53       68.81      0.55 o 
   7   3   5       99.75       98.94      0.77 o 
   8   3   5      286.71      255.93      1.93 o 
   9   3   5       74.26       85.48      1.20 o 
  10   3   5       46.68       42.33      1.14 o 
  11   3   5       23.93       20.36      0.69 o 
  12   3   5        9.46       10.26      0.53 o 
 -14   4   5        2.87        4.06      0.30 o 
 -13   4   5      353.25      357.39      5.49 o 
 -12   4   5       61.72       55.75      0.83 o 
 -11   4   5      309.11      301.11      2.27 o 
 -10   4   5        0.49        0.94      0.14 o 
  -9   4   5      382.15      358.58      1.85 o 
  -8   4   5        0.42        1.55      0.12 o 
  -7   4   5      191.07      186.35      0.98 o 
  -6   4   5     2411.31     2852.06     13.30 o 
  -5   4   5      505.70      504.43      2.73 o 
  -4   4   5       12.02       14.62      0.36 o 
  -3   4   5      652.90      708.34      4.26 o 
  -2   4   5      427.80      433.09      2.83 o 
  -1   4   5      308.55      301.64      2.10 o 
   0   4   5      480.10      466.50      2.87 o 
   1   4   5       71.44       75.47      0.71 o 
   2   4   5     1239.92     1480.63      6.73 o 
   3   4   5     1460.96     1596.15      6.76 o 
   4   4   5      237.95      224.16      1.45 o 
   5   4   5        4.41        4.77      0.20 o 
   6   4   5       56.78       50.47      0.52 o 
   7   4   5      100.76       88.65      0.71 o 
   8   4   5       31.17       32.82      0.46 o 
   9   4   5      102.41       99.47      1.03 o 
  10   4   5      205.78      205.90      2.78 o 
  11   4   5      151.55      137.04      2.24 o 
 -13   5   5      164.44      149.31      2.05 o 
 -12   5   5      364.58      361.77      4.29 o 
 -11   5   5       93.20       76.53      0.82 o 
 -10   5   5       24.45       27.94      0.43 o 
  -9   5   5       21.48       18.63      0.32 o 
  -8   5   5      246.36      251.22      1.34 o 
  -7   5   5      145.52      144.00      0.92 o 
  -6   5   5        4.27        3.42      0.15 o 
  -5   5   5      290.50      277.18      1.53 o 
  -4   5   5      172.65      155.12      1.38 o 
  -3   5   5        1.58        1.61      0.27 o 
  -2   5   5      381.85      391.30      2.64 o 
  -1   5   5      456.27      473.59      2.83 o 
   0   5   5        0.08        0.83      0.16 o 
   1   5   5       34.30       30.36      0.38 o 
   2   5   5       16.70       13.80      0.28 o 
   3   5   5      445.57      437.14      2.11 o 
   4   5   5       43.45       46.44      0.48 o 
   5   5   5      237.16      205.97      1.26 o 
   6   5   5      203.60      223.08      1.33 o 
   7   5   5      345.95      350.42      1.74 o 
   8   5   5      105.00       96.12      0.73 o 
   9   5   5      111.92      113.78      1.24 o 
  10   5   5       52.58       55.81      0.83 o 
 -12   6   5       48.09       41.95      1.44 o 
 -11   6   5       10.56        9.76      0.43 o 
 -10   6   5      192.01      183.05      1.58 o 
  -9   6   5      267.73      257.51      1.58 o 
  -8   6   5       17.62       19.35      0.35 o 
  -7   6   5       53.09       43.20      0.51 o 
  -6   6   5      214.25      224.42      1.46 o 
  -5   6   5       79.35       71.47      0.79 o 
  -4   6   5       50.01       49.74      0.64 o 
  -3   6   5      606.32      601.95      3.65 o 
  -2   6   5      347.30      313.99      2.22 o 
  -1   6   5      263.44      228.54      1.52 o 
   0   6   5       77.82       89.74      0.78 o 
   1   6   5       39.22       38.55      0.46 o 
   2   6   5      176.48      184.17      1.07 o 
   3   6   5      289.94      302.99      1.58 o 
   4   6   5      147.31      130.57      0.96 o 
   5   6   5        9.91        7.75      0.25 o 
   6   6   5       41.41       39.05      0.48 o 
   7   6   5        0.64        1.19      0.14 o 
   8   6   5        5.70        6.23      0.22 o 
   9   6   5        6.79        6.35      0.23 o 
 -10   7   5       87.78       85.31      1.02 o 
  -9   7   5       70.98       64.99      0.71 o 
  -8   7   5      167.61      165.37      1.16 o 
  -7   7   5        8.84        9.74      0.26 o 
  -6   7   5      427.83      398.75      2.23 o 
  -5   7   5       22.00       18.14      0.39 o 
  -4   7   5       39.94       31.36      0.72 o 
  -3   7   5       22.79       24.73      0.50 o 
  -2   7   5       19.19       21.67      0.48 o 
  -1   7   5       47.92       43.81      0.70 o 
   0   7   5     1956.45     2312.86     14.68 o 
   1   7   5      284.92      267.95      1.91 o 
   2   7   5       65.44       71.68      0.76 o 
   3   7   5        0.38        1.02      0.15 o 
   4   7   5        1.89        2.13      0.17 o 
   5   7   5     1010.67     1138.07      5.32 o 
   6   7   5      191.80      189.26      1.24 o 
   7   7   5        7.00        7.67      0.27 o 
   8   7   5        1.21        1.48      0.14 o 
  -8   8   5       99.90       93.05      0.98 o 
  -7   8   5      159.63      145.41      1.53 o 
  -6   8   5       77.35       69.10      0.94 o 
  -5   8   5      105.41       87.70      1.13 o 
  -4   8   5       25.97       20.59      0.54 o 
  -3   8   5      327.06      296.05      5.01 o 
  -2   8   5       32.33       27.09      0.93 o 
  -1   8   5       95.59      107.25      3.06 o 
   0   8   5       68.15       65.09      1.44 o 
   1   8   5       34.13       30.90      0.94 o 
   2   8   5        6.93        5.93      0.25 o 
   3   8   5      143.53      148.89      1.20 o 
   4   8   5        5.46        6.32      0.27 o 
   5   8   5      322.91      339.39      2.45 o 
  -4   9   5       38.15       35.14      1.04 o 
  -3   9   5        2.98        3.43      0.40 o 
  -2   9   5      103.21       95.20      2.02 o 
  -1   9   5       17.25       16.76      0.72 o 
   0   9   5       43.01       41.87      1.12 o 
   1   9   5      305.61      297.63      4.95 o 
 -15   0   6     1970.85     2349.55     22.36 o 
 -14   0   6       82.33      108.29      2.04 o 
 -13   0   6       91.07       80.39      1.85 o 
 -12   0   6      892.31     1001.27     16.84 o 
 -11   0   6      264.83      211.09      2.49 o 
 -10   0   6      896.35      905.35      7.57 o 
  -9   0   6       17.32       15.11      0.80 o 
  -8   0   6      191.50      222.36      3.88 o 
  -7   0   6       42.45       34.03      0.80 o 
  -6   0   6      322.30      351.63      3.05 o 
  -5   0   6      218.01      192.56      1.75 o 
  -4   0   6        9.58       11.21      0.37 o 
  -3   0   6     3458.93     4388.51     74.64 o 
  -2   0   6       13.59       11.16      0.32 o 
  -1   0   6        1.51        2.12      0.14 o 
   0   0   6     1651.20     1942.93     11.44 o 
   1   0   6      475.00      526.37      6.06 o 
   2   0   6      888.51      949.20      6.24 o 
   3   0   6      615.61      526.42      3.75 o 
   5   0   6     4399.46     5849.60    106.35 o 
   6   0   6      181.21      188.12      3.90 o 
   7   0   6       13.33       10.79      0.95 o 
   8   0   6        0.40        1.19      0.58 o 
   9   0   6      208.32      193.38      2.62 o 
  10   0   6     1113.75     1207.76     11.57 o 
  11   0   6       39.14       41.73      0.90 o 
  12   0   6       10.71        6.45      0.48 o 
 -15   1   6       25.64       19.84      0.82 o 
 -14   1   6      665.14      711.70      6.23 o 
 -13   1   6      816.79      837.43      6.55 o 
 -12   1   6        5.61        3.57      0.27 o 
 -11   1   6       12.30       11.75      0.51 o 
 -10   1   6       38.92       34.43      0.63 o 
  -9   1   6       93.97       79.13      1.02 o 
  -8   1   6      449.77      457.46      3.31 o 
  -7   1   6      257.02      285.00      2.28 o 
  -6   1   6     3050.93     3847.43     17.73 o 
  -5   1   6        0.86        4.07      0.23 o 
  -4   1   6      904.73      928.05      4.28 o 
  -3   1   6       15.42       10.67      0.22 o 
  -2   1   6       79.76       73.54      0.56 o 
  -1   1   6     1548.65     1719.28      7.66 o 
   0   1   6      631.72      630.10      2.89 o 
   1   1   6      493.17      521.28      2.47 o 
   2   1   6      306.64      290.68      1.61 o 
   3   1   6     2491.60     3030.08     13.31 o 
   4   1   6     2280.35     2607.26     11.96 o 
   5   1   6      624.63      581.71      4.74 o 
   6   1   6       58.57       57.24      1.48 o 
   7   1   6       11.89       16.22      0.42 o 
   8   1   6        2.07        2.05      0.20 o 
   9   1   6        4.59        4.54      0.45 o 
  10   1   6      204.18      178.01      1.96 o 
  11   1   6        0.04        1.51      0.97 o 
  12   1   6      101.04       89.97      1.44 o 
 -15   2   6      106.68      101.83      1.42 o 
 -14   2   6      313.16      322.43      5.15 o 
 -13   2   6        0.58        2.16      0.38 o 
 -12   2   6      120.85      125.98      1.30 o 
 -11   2   6      181.13      185.74      1.91 o 
 -10   2   6       30.20       29.13      0.45 o 
  -9   2   6       56.71       57.56      0.91 o 
  -8   2   6      898.98      981.18      5.35 o 
  -7   2   6      644.46      671.41      3.89 o 
  -6   2   6      375.03      393.67      2.19 o 
  -5   2   6     3412.06     4582.91     36.20 o 
  -4   2   6     2400.84     2943.58     16.15 o 
  -3   2   6      358.50      363.03      2.00 o 
  -2   2   6        6.29        4.35      0.17 o 
  -1   2   6      357.82      325.43      1.72 o 
   0   2   6      683.77      692.71      3.28 o 
   1   2   6      560.30      536.23      2.79 o 
   2   2   6        0.96        4.55      1.07 o 
   3   2   6       57.31       54.78      0.62 o 
   4   2   6        7.84       11.82      0.33 o 
   5   2   6       59.59       48.94      0.65 o 
   6   2   6      193.66      190.18      1.39 o 
   7   2   6       35.83       39.59      0.68 o 
   8   2   6       20.31       24.02      0.61 o 
   9   2   6      106.91      112.36      1.31 o 
  10   2   6      403.17      365.73      5.73 o 
  11   2   6       20.93       28.02      0.98 o 
  12   2   6       25.75       29.36      1.20 o 
 -14   3   6       42.82       49.15      0.94 o 
 -13   3   6       61.71       62.10      0.98 o 
 -12   3   6      112.55      104.06      1.46 o 
 -11   3   6      274.36      262.03      2.11 o 
 -10   3   6       24.73       22.42      0.41 o 
  -9   3   6       11.41       13.04      0.28 o 
  -8   3   6       21.01       20.05      0.33 o 
  -7   3   6      122.29      106.90      0.93 o 
  -6   3   6      232.78      246.14      1.58 o 
  -5   3   6       59.96       50.46      0.65 o 
  -4   3   6     1047.80     1096.75      6.92 o 
  -3   3   6     1354.31     1552.88      9.83 o 
  -2   3   6     2077.50     2385.78     10.88 o 
  -1   3   6      211.83      148.22      1.09 o 
   0   3   6      265.82      252.89      1.58 o 
   1   3   6      282.39      343.61      2.56 o 
   2   3   6     4509.39     6021.23     45.64 o 
   3   3   6       33.42       39.30      0.57 o 
   4   3   6     1632.75     1916.04      8.32 o 
   5   3   6       62.05       73.07      0.60 o 
   6   3   6        0.88        1.67      0.12 o 
   7   3   6      302.29      256.83      1.92 o 
   8   3   6       32.14       25.93      0.54 o 
   9   3   6      725.98      715.61      6.61 o 
  10   3   6        1.55        1.92      0.34 o 
  11   3   6      546.14      583.33     14.85 o 
 -14   4   6       70.62       58.50      1.06 o 
 -13   4   6      187.50      189.36      3.53 o 
 -12   4   6       87.19       79.80      1.01 o 
 -11   4   6      201.47      208.99      1.61 o 
 -10   4   6        4.59        7.10      0.26 o 
  -9   4   6      236.41      222.52      1.39 o 
  -8   4   6      308.17      306.01      1.48 o 
  -7   4   6      358.03      332.35      1.48 o 
  -6   4   6      138.32      135.22      0.94 o 
  -5   4   6       86.09       83.31      0.78 o 
  -4   4   6       49.63       44.25      0.61 o 
  -3   4   6      666.03      732.60      3.98 o 
  -2   4   6       22.85       26.92      0.41 o 
  -1   4   6        0.04        1.20      0.18 o 
   0   4   6        7.55        6.69      0.25 o 
   1   4   6       23.68       26.64      0.42 o 
   2   4   6     1960.73     2273.68      9.14 o 
   3   4   6      150.03      147.30      1.12 o 
   4   4   6      187.39      201.58      1.20 o 
   5   4   6        2.00        2.30      0.15 o 
   6   4   6       18.24       14.94      0.30 o 
   7   4   6        9.41        8.55      0.26 o 
   8   4   6      202.31      175.05      1.45 o 
   9   4   6      440.94      439.59      3.72 o 
  10   4   6      192.25      199.40      2.62 o 
  11   4   6      152.42      168.63      2.56 o 
 -13   5   6      383.62      402.77      4.73 o 
 -12   5   6       56.35       66.58      1.00 o 
 -11   5   6       94.48      100.52      1.04 o 
 -10   5   6       80.87       65.12      0.83 o 
  -9   5   6      219.39      219.92      1.28 o 
  -8   5   6       72.70       72.22      0.62 o 
  -7   5   6     1329.11     1388.73      5.22 o 
  -6   5   6       10.50       11.99      0.26 o 
  -5   5   6       30.68       24.81      0.37 o 
  -4   5   6        1.77        2.38      0.18 o 
  -3   5   6      593.71      574.43      3.42 o 
  -2   5   6       32.71       38.94      0.51 o 
  -1   5   6       16.90       12.16      0.28 o 
   0   5   6       17.50       21.74      0.33 o 
   1   5   6       72.46       71.66      0.62 o 
   2   5   6      332.21      360.31      2.01 o 
   3   5   6      319.13      345.48      1.80 o 
   4   5   6        8.74       10.06      0.27 o 
   5   5   6       17.68       19.88      0.41 o 
   6   5   6       97.76       96.61      0.78 o 
   7   5   6       97.97      104.14      0.79 o 
   8   5   6        7.09        7.27      0.23 o 
   9   5   6       21.99       23.72      0.45 o 
  10   5   6       50.92       47.59      0.83 o 
 -12   6   6       53.74       48.45      1.06 o 
 -11   6   6       20.99       20.35      0.47 o 
 -10   6   6      377.48      389.70      2.76 o 
  -9   6   6       74.82       63.05      0.68 o 
  -8   6   6        2.03        1.01      0.13 o 
  -7   6   6      694.91      690.26      3.12 o 
  -6   6   6      271.27      271.62      1.60 o 
  -5   6   6        4.22        5.88      0.23 o 
  -4   6   6     1207.22     1237.81      5.90 o 
  -3   6   6      378.43      374.26      2.37 o 
  -2   6   6      401.40      422.60      2.57 o 
  -1   6   6      278.53      282.12      1.64 o 
   0   6   6      815.42      876.22      3.90 o 
   1   6   6       44.26       41.01      0.42 o 
   2   6   6      143.07      143.31      0.92 o 
   3   6   6        0.78        1.05      0.22 o 
   4   6   6      153.83      146.53      1.06 o 
   5   6   6      210.77      205.60      1.29 o 
   6   6   6      377.49      386.88      2.08 o 
   7   6   6      478.63      487.24      2.50 o 
   8   6   6        0.21        0.68      0.11 o 
   9   6   6      341.46      353.65      2.69 o 
 -10   7   6        5.81        3.51      0.18 o 
  -9   7   6        9.00        7.36      0.30 o 
  -8   7   6       11.95        7.12      0.25 o 
  -7   7   6        9.15        9.83      0.26 o 
  -6   7   6        4.57        6.52      0.25 o 
  -5   7   6        6.15        4.60      0.26 o 
  -4   7   6      637.46      602.81      4.27 o 
  -3   7   6      312.75      317.30      2.44 o 
  -2   7   6      123.15      109.43      1.27 o 
  -1   7   6       15.49       18.55      0.45 o 
   0   7   6      212.91      225.60      1.73 o 
   1   7   6      101.41      118.74      1.04 o 
   2   7   6       22.27       21.45      0.38 o 
   3   7   6       45.74       52.02      0.55 o 
   4   7   6      308.25      307.54      1.96 o 
   5   7   6        0.30        0.68      0.13 o 
   6   7   6       45.69       43.28      0.53 o 
   7   7   6       31.65       28.36      0.40 o 
  -8   8   6        0.01        0.94      0.13 o 
  -7   8   6        1.08        0.35      0.14 o 
  -6   8   6        5.85        3.69      0.24 o 
  -5   8   6        5.97        6.11      0.31 o 
  -4   8   6      530.38      490.77      5.88 o 
  -3   8   6      200.09      200.69      3.18 o 
  -2   8   6        6.85        6.76      0.54 o 
  -1   8   6        8.94        7.00      0.54 o 
   0   8   6       44.11       39.09      1.12 o 
   1   8   6       43.91       45.13      0.65 o 
   2   8   6       21.54       20.06      0.40 o 
   3   8   6      166.93      172.37      1.49 o 
   4   8   6      110.26      115.59      1.02 o 
   5   8   6       65.10       66.91      0.88 o 
  -3   9   6       10.11       10.85      0.56 o 
  -2   9   6        3.09        1.99      0.32 o 
  -1   9   6      166.94      179.53      3.33 o 
   0   9   6      223.66      225.25      3.93 o 
 -15   1   7      363.17      359.33      3.36 o 
 -14   1   7       40.79       38.18      1.07 o 
 -13   1   7      367.83      370.40      4.70 o 
 -12   1   7      112.77      104.94      1.36 o 
 -11   1   7      374.04      373.11      3.47 o 
 -10   1   7      223.83      216.98      1.96 o 
  -9   1   7       61.50       60.65      0.85 o 
  -8   1   7      237.00      261.27      2.09 o 
  -7   1   7      320.89      307.12      2.34 o 
  -6   1   7      730.56      749.50      4.17 o 
  -5   1   7     4097.98     5409.66     29.90 o 
  -4   1   7      540.84      552.91      2.80 o 
  -3   1   7      199.99      165.71      1.11 o 
  -2   1   7        7.37        6.24      0.19 o 
  -1   1   7      324.79      302.35      1.72 o 
   0   1   7     3377.30     4510.30     27.52 o 
   1   1   7     2205.56     2707.73     11.74 o 
   2   1   7       27.33       25.21      0.43 o 
   3   1   7     1406.70     1690.00      8.32 o 
   4   1   7       17.90       26.92      0.62 o 
   5   1   7       12.11        9.85      0.81 o 
   6   1   7      772.13      807.16      6.60 o 
   7   1   7       92.02       95.71      1.04 o 
   8   1   7       20.21       22.61      0.47 o 
   9   1   7       57.39       55.95      1.14 o 
  10   1   7       53.90       60.88      0.99 o 
  11   1   7       77.96       91.19      1.44 o 
  12   1   7       87.20       93.84      1.36 o 
 -15   2   7      107.30      119.15      1.61 o 
 -14   2   7       21.11       23.56      0.90 o 
 -13   2   7       29.12       21.38      0.55 o 
 -12   2   7      170.63      175.30      1.64 o 
 -11   2   7        0.75        1.99      0.26 o 
 -10   2   7       52.13       52.14      0.63 o 
  -9   2   7      242.67      257.28      1.61 o 
  -8   2   7      510.15      514.01      2.90 o 
  -7   2   7        4.26        1.75      0.30 o 
  -6   2   7      100.51       94.28      0.92 o 
  -5   2   7        0.76        1.25      0.15 o 
  -4   2   7       71.14       91.83      1.31 o 
  -3   2   7     3365.55     4253.97     26.58 o 
  -2   2   7     6011.45     8627.25    194.64 o 
  -1   2   7      338.29      325.60      1.85 o 
   0   2   7       32.95       35.95      0.46 o 
   1   2   7     4245.03     5435.92     33.18 o 
   2   2   7      435.42      462.07      2.39 o 
   3   2   7       89.42       77.80      0.81 o 
   4   2   7      825.50      866.47      4.37 o 
   5   2   7      236.15      247.68      1.57 o 
   6   2   7       30.75       22.64      0.47 o 
   7   2   7        8.43       11.59      0.41 o 
   8   2   7        7.36       11.45      0.61 o 
   9   2   7      834.27      804.03      6.63 o 
  10   2   7       52.21       67.71      1.59 o 
  11   2   7       19.67       18.86      0.61 o 
 -14   3   7      231.97      230.78      2.77 o 
 -13   3   7       66.72       58.57      0.95 o 
 -12   3   7      130.80      127.14      1.19 o 
 -11   3   7        0.34        0.31      0.15 o 
 -10   3   7       39.61       36.61      0.51 o 
  -9   3   7       37.61       41.67      0.51 o 
  -8   3   7      145.06      139.53      0.91 o 
  -7   3   7      789.89      742.55      3.43 o 
  -6   3   7       95.98       88.37      0.80 o 
  -5   3   7      112.49      120.82      1.04 o 
  -4   3   7      923.19      918.43      4.83 o 
  -3   3   7       10.61        6.51      0.25 o 
  -2   3   7      231.04      256.75      1.83 o 
  -1   3   7      457.56      438.92      2.75 o 
   0   3   7        1.42        1.87      0.14 o 
   1   3   7     1881.11     2188.15      9.51 o 
   2   3   7      609.08      603.05      3.15 o 
   3   3   7      422.88      449.10      2.42 o 
   4   3   7       36.01       42.98      0.46 o 
   5   3   7      684.83      726.59      2.92 o 
   6   3   7       49.13       53.50      0.53 o 
   7   3   7     1041.75     1019.88      7.13 o 
   8   3   7      371.36      353.52      3.31 o 
   9   3   7       53.39       59.02      1.15 o 
  10   3   7      678.07      662.63      6.81 o 
  11   3   7      184.74      185.43      4.84 o 
 -14   4   7       83.03       88.65      1.27 o 
 -13   4   7       28.71       24.49      0.59 o 
 -12   4   7       28.68       32.53      0.62 o 
 -11   4   7      140.70      141.98      1.60 o 
 -10   4   7      103.98       77.71      0.78 o 
  -9   4   7      320.87      286.99      1.66 o 
  -8   4   7      513.05      492.23      2.19 o 
  -7   4   7       61.62       59.14      0.55 o 
  -6   4   7      753.66      759.03      3.32 o 
  -5   4   7      313.06      287.68      1.56 o 
  -4   4   7      225.38      207.46      1.40 o 
  -3   4   7      179.01      147.45      1.13 o 
  -2   4   7        4.31        5.61      0.23 o 
  -1   4   7       39.49       49.10      0.57 o 
   0   4   7      184.10      179.45      1.26 o 
   1   4   7      700.92      733.56      4.27 o 
   2   4   7      227.93      222.04      1.49 o 
   3   4   7        1.49        3.46      0.19 o 
   4   4   7       50.12       49.99      0.59 o 
   5   4   7       28.80       22.55      0.38 o 
   6   4   7       94.80       71.32      0.64 o 
   7   4   7      467.13      492.83      2.57 o 
   8   4   7      117.30      105.99      1.04 o 
   9   4   7       36.69       28.43      1.07 o 
  10   4   7        3.52        3.36      0.85 o 
 -13   5   7       26.60       23.12      0.59 o 
 -12   5   7       10.47        4.93      0.27 o 
 -11   5   7      100.86       94.30      1.00 o 
 -10   5   7      368.22      335.06      2.92 o 
  -9   5   7       52.42       56.78      0.61 o 
  -8   5   7      833.58      824.40      3.52 o 
  -7   5   7      779.27      764.60      3.12 o 
  -6   5   7      967.50      964.76      4.14 o 
  -5   5   7       57.00       49.85      0.54 o 
  -4   5   7     1093.56     1161.24      4.69 o 
  -3   5   7      149.20      148.47      0.98 o 
  -2   5   7       73.59       68.41      0.61 o 
  -1   5   7      110.85      112.54      1.23 o 
   0   5   7       92.50       99.17      0.73 o 
   1   5   7      181.48      189.64      1.13 o 
   2   5   7       52.36       50.14      0.56 o 
   3   5   7        6.40        4.60      0.21 o 
   4   5   7       40.87       44.59      0.51 o 
   5   5   7        0.62        0.35      0.11 o 
   6   5   7      292.04      273.11      1.51 o 
   7   5   7       58.97       46.21      0.50 o 
   8   5   7      590.84      566.30      3.93 o 
   9   5   7      146.11      155.63      1.57 o 
 -12   6   7       90.70       91.56      1.55 o 
 -11   6   7      254.68      284.60      2.46 o 
 -10   6   7       99.17       68.93      0.90 o 
  -9   6   7        5.14        5.54      0.24 o 
  -8   6   7       24.55       20.52      0.37 o 
  -7   6   7        0.88        1.93      0.15 o 
  -6   6   7       77.46       66.14      0.65 o 
  -5   6   7      468.73      448.52      2.43 o 
  -4   6   7       24.82       17.71      0.36 o 
  -3   6   7       10.79       10.27      0.45 o 
  -2   6   7       15.49       10.88      0.48 o 
  -1   6   7       17.34       15.28      0.33 o 
   0   6   7      407.72      408.46      2.09 o 
   1   6   7      133.72      130.87      0.91 o 
   2   6   7      189.21      181.38      1.15 o 
   3   6   7       63.19       67.23      0.63 o 
   4   6   7      275.73      296.76      1.64 o 
   5   6   7        0.19        0.57      0.12 o 
   6   6   7      498.40      498.88      2.52 o 
   7   6   7        3.35        3.09      0.16 o 
   8   6   7      198.15      204.73      1.36 o 
 -10   7   7       14.89       12.91      0.37 o 
  -9   7   7        0.86        0.71      0.13 o 
  -8   7   7      145.47      138.30      1.18 o 
  -7   7   7       87.08       85.03      1.03 o 
  -6   7   7       16.02       14.49      0.37 o 
  -5   7   7       83.50       89.90      0.94 o 
  -4   7   7      425.49      427.47      3.23 o 
  -3   7   7       12.06       15.22      0.43 o 
  -2   7   7      358.57      343.40      2.69 o 
  -1   7   7     1110.57     1184.85      6.24 o 
   0   7   7      466.41      444.29      2.80 o 
   1   7   7      166.03      154.82      1.19 o 
   2   7   7      229.74      252.26      1.83 o 
   3   7   7       51.91       48.73      0.57 o 
   4   7   7       96.57       92.52      0.79 o 
   5   7   7       30.77       27.86      0.37 o 
   6   7   7      307.58      311.50      2.01 o 
   7   7   7       58.08       67.88      0.67 o 
  -7   8   7       40.73       53.17      0.77 o 
  -6   8   7      252.26      264.29      2.44 o 
  -5   8   7       12.12        8.33      0.31 o 
  -4   8   7       20.03       21.07      0.47 o 
  -3   8   7       35.25       26.82      2.12 o 
  -2   8   7      194.71      206.11      3.53 o 
  -1   8   7        1.65        4.64      1.51 o 
   0   8   7       98.12      100.46      1.61 o 
   1   8   7       79.73       77.51      1.18 o 
   2   8   7        4.78        4.08      0.23 o 
   3   8   7       63.98       70.10      0.80 o 
   4   8   7       81.27       78.07      0.81 o 
 -15   0   8        0.44        0.53      0.21 o 
 -14   0   8      122.14      131.11      3.31 o 
 -13   0   8      367.41      378.37      5.33 o 
 -12   0   8       89.19       88.84      2.02 o 
 -11   0   8        0.43        0.60      0.18 o 
 -10   0   8        6.19        5.01      0.94 o 
  -9   0   8      139.37      120.89      2.42 o 
  -8   0   8     1699.75     1955.80     22.40 o 
  -7   0   8      985.05     1017.09     10.09 o 
  -6   0   8       26.76       21.53      0.61 o 
  -5   0   8     1411.36     1474.14     11.03 o 
  -4   0   8      120.76       98.03      1.32 o 
  -3   0   8     7072.60    11572.44    278.10 o 
  -2   0   8     3882.68     5225.94    124.54 o 
  -1   0   8     2515.38     3034.54     17.36 o 
   1   0   8     2889.04     3360.56     31.97 o 
   2   0   8     2973.36     3667.64     25.58 o 
   3   0   8      244.78      211.68      2.51 o 
   4   0   8     3639.06     4425.82     53.41 o 
   5   0   8     1030.81     1085.94     15.29 o 
   6   0   8        0.25        0.86      0.28 o 
   7   0   8      518.44      488.05      4.47 o 
   8   0   8      353.19      324.64      3.22 o 
   9   0   8      617.83      665.22      6.04 o 
  10   0   8       34.12       29.81      1.10 o 
  11   0   8        0.69        4.01      0.44 o 
 -15   1   8        9.99       10.31      0.42 o 
 -14   1   8       22.81       27.21      0.58 o 
 -13   1   8      164.48      157.18      1.79 o 
 -12   1   8      852.32      860.20      5.42 o 
 -11   1   8       59.44       54.76      0.97 o 
 -10   1   8       34.93       29.26      0.61 o 
  -9   1   8      396.47      432.92      3.19 o 
  -8   1   8      426.58      382.64      3.15 o 
  -7   1   8     2407.92     3001.37     20.37 o 
  -6   1   8       10.79       11.91      0.42 o 
  -5   1   8      336.61      335.13      2.12 o 
  -4   1   8      959.11     1194.48      5.81 o 
  -3   1   8       62.60       52.37      0.55 o 
  -2   1   8     4288.08     5838.32     64.33 o 
  -1   1   8     3100.59     3959.27     25.93 o 
   0   1   8      727.60      672.65      4.09 o 
   1   1   8      671.68      816.03      5.04 o 
   2   1   8      965.64     1161.35      6.43 o 
   3   1   8     1325.33     1452.15      8.52 o 
   4   1   8      149.96      175.30      1.91 o 
   5   1   8      803.30      835.73      7.55 o 
   6   1   8        0.18        1.27      0.28 o 
   7   1   8      345.33      341.44      2.60 o 
   8   1   8      199.30      190.77      1.82 o 
   9   1   8        0.01        0.63      0.32 o 
  10   1   8       45.33       40.46      0.66 o 
  11   1   8       43.83       42.67      0.61 o 
 -15   2   8       23.02       21.32      0.60 o 
 -14   2   8        2.32        1.60      0.25 o 
 -13   2   8      396.38      408.87      4.50 o 
 -12   2   8       22.42       15.70      0.43 o 
 -11   2   8        2.52        1.23      0.21 o 
 -10   2   8      908.46      938.69      4.80 o 
  -9   2   8      705.75      682.17      3.42 o 
  -8   2   8       23.11       18.42      0.40 o 
  -7   2   8       21.66       23.01      0.51 o 
  -6   2   8      214.48      255.69      2.00 o 
  -5   2   8      242.07      243.49      1.81 o 
  -4   2   8     1846.25     2280.81     13.75 o 
  -3   2   8       58.47       50.73      0.64 o 
  -2   2   8      537.62      512.93      2.90 o 
  -1   2   8      131.57      126.61      1.13 o 
   0   2   8       38.28       39.65      0.54 o 
   1   2   8       62.80       58.40      0.67 o 
   2   2   8      556.98      569.10      3.09 o 
   3   2   8       58.08       57.45      0.74 o 
   4   2   8      320.73      325.94      2.11 o 
   5   2   8        1.57        1.66      0.16 o 
   6   2   8      313.73      315.74      2.60 o 
   7   2   8      239.52      240.32      2.02 o 
   8   2   8       10.63       10.67      0.47 o 
   9   2   8        5.50        4.75      0.67 o 
  10   2   8      219.11      228.58      2.69 o 
  11   2   8        1.84        2.85      0.46 o 
 -14   3   8       33.68       30.88      0.72 o 
 -13   3   8        1.33        2.38      0.26 o 
 -12   3   8       10.07       11.51      0.35 o 
 -11   3   8       26.50       23.13      0.52 o 
 -10   3   8      141.55      133.41      1.08 o 
  -9   3   8        0.49        0.63      0.12 o 
  -8   3   8        2.56        2.72      0.19 o 
  -7   3   8      846.31      849.75      4.40 o 
  -6   3   8       75.66       68.46      0.78 o 
  -5   3   8        1.25        1.69      0.17 o 
  -4   3   8       26.67       30.00      0.48 o 
  -3   3   8       32.65       28.65      0.51 o 
  -2   3   8      124.20       95.64      0.88 o 
  -1   3   8     1573.93     1734.13      8.75 o 
   0   3   8        2.15        0.64      0.12 o 
   1   3   8      205.80      186.36      1.27 o 
   2   3   8        6.23       11.91      0.32 o 
   3   3   8      516.28      523.24      2.43 o 
   4   3   8      104.71      105.43      0.72 o 
   5   3   8      112.13      106.65      0.76 o 
   6   3   8      197.61      186.04      1.36 o 
   7   3   8      105.16       88.71      1.52 o 
   8   3   8       13.13        8.64      0.50 o 
   9   3   8      362.71      348.04      4.07 o 
  10   3   8       14.96       16.85      0.73 o 
  11   3   8      118.26      119.26      1.86 o 
 -14   4   8       11.77        8.84      0.73 o 
 -13   4   8        1.08        1.31      0.18 o 
 -12   4   8      124.61      119.35      1.63 o 
 -11   4   8      108.82       95.95      0.96 o 
 -10   4   8       86.30       79.88      0.79 o 
  -9   4   8        1.21        1.56      0.15 o 
  -8   4   8      401.49      371.93      2.01 o 
  -7   4   8      134.52      110.08      0.74 o 
  -6   4   8      162.33      144.31      0.85 o 
  -5   4   8     1769.79     1944.62      9.25 o 
  -4   4   8      712.14      682.14      3.29 o 
  -3   4   8     1156.59     1186.98      6.60 o 
  -2   4   8      237.27      245.95      1.55 o 
  -1   4   8       10.54       10.33      0.29 o 
   0   4   8       67.06       54.90      0.73 o 
   1   4   8        9.96        6.92      0.26 o 
   2   4   8      156.39      157.99      1.03 o 
   3   4   8     1204.38     1269.74      5.09 o 
   4   4   8       88.91       91.49      0.76 o 
   5   4   8        0.64        0.76      0.14 o 
   6   4   8        0.55        0.54      0.16 o 
   7   4   8      172.15      148.65      1.28 o 
   8   4   8        6.34        5.73      0.33 o 
   9   4   8      170.07      180.66      2.89 o 
  10   4   8        0.35        0.16      0.18 o 
 -13   5   8       61.61       72.22      2.01 o 
 -12   5   8      458.22      480.90      6.57 o 
 -11   5   8        6.80        4.60      0.27 o 
 -10   5   8      203.14      216.68      1.84 o 
  -9   5   8      635.78      569.59      3.04 o 
  -8   5   8      693.06      732.81      3.40 o 
  -7   5   8      255.64      270.76      1.42 o 
  -6   5   8      167.18      170.66      1.03 o 
  -5   5   8      348.74      335.95      1.70 o 
  -4   5   8      334.65      325.62      1.68 o 
  -3   5   8      125.25      110.60      0.87 o 
  -2   5   8      270.24      266.80      1.85 o 
  -1   5   8       28.21       31.86      0.42 o 
   0   5   8      409.91      414.59      1.96 o 
   1   5   8       90.25       91.18      0.76 o 
   2   5   8       91.78       94.35      0.83 o 
   3   5   8       79.53       76.19      0.71 o 
   4   5   8       47.95       49.94      0.56 o 
   5   5   8        8.17        9.45      0.30 o 
   6   5   8       31.85       22.87      0.37 o 
   7   5   8      362.52      363.10      1.94 o 
   8   5   8       33.99       29.29      0.51 o 
   9   5   8        1.43        3.91      0.29 o 
 -11   6   8       50.54       48.41      0.82 o 
 -10   6   8       11.81       10.82      0.35 o 
  -9   6   8      290.43      257.77      1.98 o 
  -8   6   8        2.27        2.25      0.17 o 
  -7   6   8       34.78       49.29      0.56 o 
  -6   6   8       17.71       19.29      0.42 o 
  -5   6   8       14.96       16.20      0.53 o 
  -4   6   8       72.66       64.01      0.73 o 
  -3   6   8       50.08       44.58      0.61 o 
  -2   6   8     1334.12     1466.12      7.30 o 
  -1   6   8     1295.02     1420.63      6.45 o 
   0   6   8        1.02        1.24      0.22 o 
   1   6   8      149.48      151.61      1.06 o 
   2   6   8      440.96      471.06      2.41 o 
   3   6   8      164.00      151.76      1.05 o 
   4   6   8      497.90      504.96      2.51 o 
   5   6   8      506.91      489.80      2.45 o 
   6   6   8      244.15      247.20      1.47 o 
   7   6   8        7.10        9.08      0.23 o 
   8   6   8        0.15        0.43      0.10 o 
 -10   7   8      387.21      365.88      3.39 o 
  -9   7   8       42.08       52.64      0.68 o 
  -8   7   8        0.06        0.54      0.17 o 
  -7   7   8      114.75      117.10      1.06 o 
  -6   7   8        1.34        0.72      0.15 o 
  -5   7   8       75.17       80.70      0.92 o 
  -4   7   8       70.01       56.54      0.73 o 
  -3   7   8      125.63      106.77      0.95 o 
  -2   7   8       82.66       70.17      0.84 o 
  -1   7   8        0.73        1.15      0.19 o 
   0   7   8       27.17       28.41      0.45 o 
   1   7   8       63.19       62.96      0.69 o 
   2   7   8      422.72      460.38      2.96 o 
   3   7   8       33.75       32.56      0.46 o 
   4   7   8        0.00        0.73      0.12 o 
   5   7   8        8.62        9.89      0.24 o 
   6   7   8        9.76        9.96      0.24 o 
  -7   8   8       11.77       10.18      0.51 o 
  -6   8   8      103.91      105.47      1.40 o 
  -5   8   8       67.54       53.77      1.28 o 
  -4   8   8       30.55       34.00      0.75 o 
  -3   8   8        5.02        5.83      0.49 o 
  -2   8   8       29.79       29.90      1.00 o 
  -1   8   8       33.46       35.12      1.06 o 
   0   8   8       31.85       31.80      0.54 o 
   1   8   8       12.43       13.70      0.37 o 
   2   8   8       17.72       15.13      0.35 o 
   3   8   8      448.93      445.87      3.08 o 
 -15   1   9        0.03        0.22      0.20 o 
 -14   1   9      177.39      188.63      2.27 o 
 -13   1   9      105.18      108.83      1.40 o 
 -12   1   9      605.64      601.76      3.98 o 
 -11   1   9       48.94       49.23      0.93 o 
 -10   1   9      897.75      938.50      6.41 o 
  -9   1   9      124.80      121.07      1.16 o 
  -8   1   9      978.79     1058.95      5.86 o 
  -7   1   9        0.01        0.82      0.15 o 
  -6   1   9      609.71      601.50      4.45 o 
  -5   1   9     1764.82     2111.56     10.71 o 
  -4   1   9     1160.89     1260.44      6.64 o 
  -3   1   9     7431.35    11349.55    144.44 o 
  -2   1   9       50.16       48.48      0.54 o 
  -1   1   9       12.89       13.15      0.32 o 
   0   1   9     1150.93     1157.51      6.12 o 
   1   1   9      106.40      115.98      1.08 o 
   2   1   9      292.08      292.44      2.37 o 
   3   1   9      159.68      154.35      1.91 o 
   4   1   9       50.99       42.50      0.89 o 
   5   1   9      275.58      249.48      2.46 o 
   6   1   9       56.59       60.12      0.78 o 
   7   1   9      424.89      400.47      3.09 o 
   8   1   9      185.41      162.95      2.27 o 
   9   1   9       31.66       29.59      0.61 o 
  10   1   9       73.27       61.96      1.02 o 
  11   1   9       33.79       33.58      0.68 o 
 -15   2   9       89.79       82.08      1.25 o 
 -14   2   9      126.40      137.45      1.54 o 
 -13   2   9        6.38        6.94      0.35 o 
 -12   2   9        3.65        1.80      0.20 o 
 -11   2   9      253.99      258.15      1.91 o 
 -10   2   9        3.54        7.68      0.30 o 
  -9   2   9     1004.01      999.26      4.56 o 
  -8   2   9      207.25      182.13      1.26 o 
  -7   2   9      351.12      335.53      2.62 o 
  -6   2   9       25.37       24.52      0.56 o 
  -5   2   9     1091.68     1174.47      6.65 o 
  -4   2   9      623.70      727.13      4.06 o 
  -3   2   9       93.75      100.38      0.95 o 
  -2   2   9       51.80       57.98      0.72 o 
  -1   2   9       10.07        8.79      0.32 o 
   0   2   9      543.41      541.62      3.71 o 
   1   2   9        7.31        9.68      0.31 o 
   2   2   9      216.39      202.24      1.66 o 
   3   2   9      197.21      207.40      1.65 o 
   4   2   9        3.10       11.30      2.72 o 
   5   2   9      102.68       94.55      1.03 o 
   6   2   9      797.65      795.30      5.96 o 
   7   2   9      159.92      165.82      1.70 o 
   8   2   9     2070.48     2327.60     17.43 o 
   9   2   9       21.23       23.08      0.53 o 
  10   2   9       14.83       19.52      0.70 o 
 -14   3   9      110.20      117.67      1.55 o 
 -13   3   9        3.81        4.51      0.29 o 
 -12   3   9      164.32      148.55      1.41 o 
 -11   3   9      268.20      261.59      2.33 o 
 -10   3   9        0.29        0.54      0.14 o 
  -9   3   9       13.69        9.89      0.29 o 
  -8   3   9       39.80       37.55      0.53 o 
  -7   3   9        0.24        0.42      0.13 o 
  -6   3   9      103.82      101.02      0.91 o 
  -5   3   9       12.39        6.43      0.39 o 
  -4   3   9     1033.92     1102.73      5.61 o 
  -3   3   9      718.96      690.08      3.75 o 
  -2   3   9       70.32       77.57      1.16 o 
  -1   3   9      495.79      501.47      2.81 o 
   0   3   9     1456.36     1541.08      7.43 o 
   1   3   9       25.75       33.27      0.53 o 
   2   3   9      229.53      237.70      1.43 o 
   3   3   9      324.96      320.28      1.66 o 
   4   3   9       12.02       10.92      0.27 o 
   5   3   9       63.29       70.98      0.89 o 
   6   3   9      193.73      188.45      2.25 o 
   7   3   9      169.08      168.24      2.23 o 
   8   3   9        2.56        3.04      0.29 o 
   9   3   9       26.85       32.12      2.60 o 
  10   3   9      374.15      420.35      5.48 o 
 -14   4   9       82.32       71.87      1.53 o 
 -13   4   9        8.08        8.19      0.33 o 
 -12   4   9      308.88      347.53      2.60 o 
 -11   4   9      101.24       96.98      1.01 o 
 -10   4   9      355.36      361.51      2.28 o 
  -9   4   9      393.01      415.40      2.66 o 
  -8   4   9       11.42        9.34      0.28 o 
  -7   4   9      289.12      302.34      1.56 o 
  -6   4   9      122.75      113.36      0.78 o 
  -5   4   9     1701.46     1867.45     10.50 o 
  -4   4   9     1034.43     1125.58      5.09 o 
  -3   4   9        2.67        4.24      0.20 o 
  -2   4   9      550.78      553.87      3.70 o 
  -1   4   9        3.54        2.05      0.19 o 
   0   4   9      330.41      359.82      1.80 o 
   1   4   9       23.12       23.42      0.35 o 
   2   4   9       10.50        9.50      0.27 o 
   3   4   9      508.05      549.07      3.02 o 
   4   4   9       49.67       55.75      0.61 o 
   5   4   9       61.59       50.13      0.56 o 
   6   4   9      307.76      300.83      1.77 o 
   7   4   9        3.45        4.52      0.29 o 
   8   4   9        2.03        1.42      0.44 o 
   9   4   9       59.42       55.58      0.87 o 
 -13   5   9        0.02        1.64      0.68 o 
 -12   5   9      400.86      430.78      4.51 o 
 -11   5   9      376.03      351.27      2.82 o 
 -10   5   9      812.72      806.16      6.14 o 
  -9   5   9      107.75       85.43      0.89 o 
  -8   5   9       12.39       10.38      0.38 o 
  -7   5   9       36.21       24.79      0.40 o 
  -6   5   9      104.13      105.43      0.83 o 
  -5   5   9     1221.02     1267.65      5.34 o 
  -4   5   9       21.31       22.12      0.37 o 
  -3   5   9     1138.52     1157.53      5.19 o 
  -2   5   9        3.79        4.27      0.21 o 
  -1   5   9       92.75       81.82      0.70 o 
   0   5   9       50.97       44.34      0.54 o 
   1   5   9       19.18       18.72      0.36 o 
   2   5   9       30.83       35.57      0.51 o 
   3   5   9      239.52      236.93      1.54 o 
   4   5   9      346.78      332.06      1.82 o 
   5   5   9       46.84       40.07      0.49 o 
   6   5   9      200.04      184.45      1.22 o 
   7   5   9      768.38      759.69      4.18 o 
   8   5   9       23.05       22.60      0.51 o 
 -11   6   9      496.09      503.59      5.97 o 
 -10   6   9      356.57      361.93      2.80 o 
  -9   6   9      159.82      151.14      1.55 o 
  -8   6   9       56.76       47.27      0.61 o 
  -7   6   9      899.02      828.66      4.22 o 
  -6   6   9       60.35       48.18      0.56 o 
  -5   6   9      109.66      116.82      0.92 o 
  -4   6   9       22.49       17.70      0.37 o 
  -3   6   9      265.94      276.33      1.71 o 
  -2   6   9       15.78       17.33      0.38 o 
  -1   6   9      322.84      311.90      1.81 o 
   0   6   9       39.75       42.23      0.49 o 
   1   6   9       62.76       62.97      0.66 o 
   2   6   9      576.08      603.30      2.93 o 
   3   6   9      367.64      362.81      1.86 o 
   4   6   9       15.68       13.43      0.30 o 
   5   6   9      662.97      680.46      3.47 o 
   6   6   9      163.90      158.82      1.12 o 
   7   6   9       36.02       39.13      0.43 o 
 -10   7   9      380.90      370.43      8.33 o 
  -9   7   9       48.73       59.61      0.79 o 
  -8   7   9        1.10        0.52      0.14 o 
  -7   7   9       35.23       32.41      0.49 o 
  -6   7   9       54.63       37.11      0.48 o 
  -5   7   9        1.56        2.51      0.22 o 
  -4   7   9        0.85        1.51      0.26 o 
  -3   7   9       81.79       77.92      0.90 o 
  -2   7   9       10.21       10.70      0.33 o 
  -1   7   9      235.20      254.57      1.72 o 
   0   7   9       69.51       71.04      0.78 o 
   1   7   9      375.26      409.37      2.76 o 
   2   7   9      680.06      722.06      4.42 o 
   3   7   9      165.01      159.33      1.14 o 
   4   7   9       67.28       70.41      0.68 o 
   5   7   9        0.59        0.98      0.11 o 
  -7   8   9      132.11      138.19      1.98 o 
  -6   8   9       12.85       14.63      0.43 o 
  -5   8   9      151.91      156.20      1.84 o 
  -4   8   9       59.72       65.50      1.84 o 
  -3   8   9        4.81        5.82      0.56 o 
  -2   8   9       26.75       32.52      1.20 o 
  -1   8   9       17.27       21.92      0.52 o 
   0   8   9      389.60      379.24      3.01 o 
   1   8   9       12.88       14.39      0.37 o 
   2   8   9       23.57       25.26      0.45 o 
   3   8   9      573.76      563.22      8.08 o 
 -15   0  10        5.58        5.07      0.36 o 
 -14   0  10      821.68      902.42     10.76 o 
 -13   0  10      336.50      331.08      4.80 o 
 -12   0  10      501.45      523.51      7.01 o 
 -11   0  10      590.61      587.12      6.70 o 
 -10   0  10       34.98       36.94      0.71 o 
  -9   0  10     1017.84      931.47      8.84 o 
  -8   0  10     1320.16     1359.48     11.94 o 
  -7   0  10       43.68       40.42      1.03 o 
  -5   0  10        0.37        0.85      0.22 o 
  -4   0  10      567.01      594.78      5.62 o 
  -2   0  10     3858.60     5089.84     35.20 o 
  -1   0  10     6002.24     8688.05    143.97 o 
   0   0  10        7.89       10.24      0.58 o 
   1   0  10        8.36        6.00      0.52 o 
   2   0  10       28.59       26.82      1.20 o 
   3   0  10      114.70      100.75      2.27 o 
   4   0  10      218.20      198.92      3.18 o 
   5   0  10     4481.52     5496.27     51.55 o 
   6   0  10     4352.38     5636.64     69.40 o 
   7   0  10     1542.77     1656.29     12.83 o 
   8   0  10      433.18      421.90      3.84 o 
   9   0  10      157.82      139.84      2.63 o 
  10   0  10        0.76        0.39      0.25 o 
 -15   1  10        8.05        7.85      0.37 o 
 -14   1  10       35.37       34.93      0.74 o 
 -13   1  10      302.75      299.08      2.81 o 
 -12   1  10        0.68        1.60      0.32 o 
 -11   1  10     1672.86     1773.89     11.05 o 
 -10   1  10        1.38        2.82      0.27 o 
  -9   1  10      102.51       95.56      1.06 o 
  -8   1  10     1837.31     1964.66     10.34 o 
  -7   1  10       46.48       44.26      0.64 o 
  -6   1  10        1.19        0.86      0.20 o 
  -5   1  10      242.05      227.57      2.15 o 
  -4   1  10      118.35      110.56      1.18 o 
  -3   1  10      534.73      556.40      3.40 o 
  -2   1  10      319.26      290.48      2.24 o 
  -1   1  10     1460.08     1617.11      8.09 o 
   0   1  10      972.74     1053.37      5.57 o 
   1   1  10      439.93      447.03      3.07 o 
   2   1  10      433.33      408.80      3.25 o 
   3   1  10      678.02      694.80      5.15 o 
   4   1  10      427.08      423.60      3.99 o 
   5   1  10     1441.75     1471.03      9.25 o 
   6   1  10      923.78      927.03      6.00 o 
   7   1  10      435.65      415.03      4.77 o 
   8   1  10       57.21       60.78      1.41 o 
   9   1  10        5.18        5.57      0.29 o 
  10   1  10       91.32      107.49      1.51 o 
 -15   2  10       33.66       32.41      0.86 o 
 -14   2  10       70.28       67.35      0.98 o 
 -13   2  10      208.09      203.74      1.81 o 
 -12   2  10       48.73       45.20      0.66 o 
 -11   2  10       97.37      101.34      1.02 o 
 -10   2  10      571.59      560.74      3.14 o 
  -9   2  10       33.22       30.98      0.47 o 
  -8   2  10      141.32      116.75      0.92 o 
  -7   2  10      126.66      118.58      1.23 o 
  -6   2  10      337.41      346.07      2.56 o 
  -5   2  10       60.31       76.55      1.07 o 
  -4   2  10      456.07      450.34      2.94 o 
  -3   2  10      189.32      214.30      3.51 o 
  -2   2  10       18.26       17.65      0.43 o 
  -1   2  10      210.09      204.63      1.50 o 
   0   2  10        0.81        1.88      0.19 o 
   1   2  10       37.83       38.35      0.58 o 
   2   2  10       94.99       81.30      0.94 o 
   3   2  10      210.91      209.47      1.43 o 
   4   2  10       14.90       14.88      0.36 o 
   5   2  10       58.87       53.96      0.88 o 
   6   2  10      160.15      156.49      1.98 o 
   7   2  10        5.51        4.55      0.39 o 
   8   2  10       51.40       52.31      1.37 o 
   9   2  10      236.26      250.13      3.66 o 
  10   2  10       18.93       24.08      0.60 o 
 -14   3  10        4.07        1.99      0.28 o 
 -13   3  10      537.87      549.16      3.97 o 
 -12   3  10      815.63      845.58      5.46 o 
 -11   3  10      366.08      385.80      2.58 o 
 -10   3  10       89.20       86.62      0.88 o 
  -9   3  10      648.61      626.73      3.23 o 
  -8   3  10      274.15      276.89      1.90 o 
  -7   3  10        0.22        1.25      0.15 o 
  -6   3  10      269.81      273.85      1.62 o 
  -5   3  10      752.20      769.44      3.94 o 
  -4   3  10     2059.40     2351.48     12.48 o 
  -3   3  10      754.11      784.41      4.53 o 
  -2   3  10      273.37      260.34      1.77 o 
  -1   3  10        3.07        2.06      0.20 o 
   0   3  10        0.13        1.21      0.17 o 
   1   3  10       27.07       26.95      0.45 o 
   2   3  10      846.29      864.73      3.91 o 
   3   3  10       53.63       53.03      0.60 o 
   4   3  10       57.27       58.72      0.70 o 
   5   3  10       20.39       17.88      0.49 o 
   6   3  10      195.14      163.09      1.63 o 
   7   3  10        6.54        5.83      0.38 o 
   8   3  10      986.56     1039.12     12.84 o 
   9   3  10        0.34        1.63      0.34 o 
 -13   4  10       14.98       14.36      0.39 o 
 -12   4  10      126.61      120.69      1.25 o 
 -11   4  10      788.42      792.63      4.54 o 
 -10   4  10      547.34      569.14      3.35 o 
  -9   4  10      518.49      524.80      3.22 o 
  -8   4  10       27.88       38.13      0.53 o 
  -7   4  10       27.50       28.78      0.43 o 
  -6   4  10       58.93       53.52      0.54 o 
  -5   4  10       18.76       19.14      0.31 o 
  -4   4  10      143.37      116.58      0.96 o 
  -3   4  10     1589.18     1716.68      9.10 o 
  -2   4  10      120.74      126.26      0.83 o 
  -1   4  10       15.11       13.50      0.28 o 
   0   4  10      101.62       97.50      0.75 o 
   1   4  10        5.17        5.38      0.23 o 
   2   4  10       51.98       54.28      0.59 o 
   3   4  10      621.35      614.48      2.92 o 
   4   4  10      100.92       89.83      0.84 o 
   5   4  10       13.98       12.44      0.32 o 
   6   4  10        5.68        5.28      0.32 o 
   7   4  10       38.79       33.50      0.94 o 
   8   4  10        9.20        9.88      0.41 o 
   9   4  10       26.90       28.09      0.87 o 
 -12   5  10      155.62      162.18      1.80 o 
 -11   5  10        0.05        0.66      0.29 o 
 -10   5  10        1.99        0.53      0.21 o 
  -9   5  10       19.88       20.86      0.58 o 
  -8   5  10        1.86        0.75      0.14 o 
  -7   5  10       29.43       19.68      0.37 o 
  -6   5  10     1910.12     2118.68      8.90 o 
  -5   5  10      108.40      104.89      0.82 o 
  -4   5  10       76.56       74.31      0.64 o 
  -3   5  10      237.83      222.10      1.32 o 
  -2   5  10      390.28      371.77      2.46 o 
  -1   5  10      455.58      435.28      2.26 o 
   0   5  10        3.95        6.63      0.41 o 
   1   5  10       14.18       13.57      0.33 o 
   2   5  10      132.78      127.20      1.01 o 
   3   5  10       53.59       52.40      0.61 o 
   4   5  10        3.60        5.17      0.23 o 
   5   5  10      336.31      323.99      1.79 o 
   6   5  10       15.72       19.55      0.51 o 
   7   5  10       32.20       35.13      0.60 o 
   8   5  10        8.77        8.83      0.37 o 
 -11   6  10      578.64      573.59      5.57 o 
 -10   6  10      146.51      150.25      1.41 o 
  -9   6  10      457.98      468.23      3.84 o 
  -8   6  10      288.51      259.21      1.82 o 
  -7   6  10      226.66      206.91      1.42 o 
  -6   6  10       34.95       30.16      0.44 o 
  -5   6  10        9.78       10.80      0.29 o 
  -4   6  10      316.21      319.10      2.13 o 
  -3   6  10      105.74       99.44      0.85 o 
  -2   6  10        0.26        0.37      0.12 o 
  -1   6  10      195.05      193.96      1.29 o 
   0   6  10       34.28       35.52      0.47 o 
   1   6  10       78.09       76.29      0.74 o 
   2   6  10        6.06        6.46      0.24 o 
   3   6  10      222.26      228.08      1.40 o 
   4   6  10       37.00       41.33      0.50 o 
   5   6  10      253.86      253.84      1.59 o 
   6   6  10      184.61      199.91      1.28 o 
  -9   7  10       89.60       82.38      0.96 o 
  -8   7  10       53.06       50.37      0.64 o 
  -7   7  10        3.21        5.01      0.24 o 
  -6   7  10      140.07      130.36      1.28 o 
  -5   7  10       61.96       50.11      0.61 o 
  -4   7  10       51.94       48.37      0.59 o 
  -3   7  10        5.04        3.78      0.22 o 
  -2   7  10      146.02      138.43      1.20 o 
  -1   7  10      223.95      234.91      1.78 o 
   0   7  10        3.78        5.79      0.26 o 
   1   7  10      233.26      240.54      2.16 o 
   2   7  10      155.17      150.55      1.21 o 
   3   7  10       29.04       31.36      0.49 o 
   4   7  10       59.11       55.85      0.53 o 
   5   7  10        2.94        1.96      0.15 o 
  -6   8  10       10.36       12.77      0.41 o 
  -5   8  10       51.08       47.84      1.44 o 
  -4   8  10      154.51      145.35      3.08 o 
  -3   8  10       30.95       32.69      1.20 o 
  -2   8  10      101.39      105.69      2.30 o 
  -1   8  10      304.99      297.95      5.38 o 
   0   8  10        6.07        4.86      0.26 o 
   1   8  10       98.54       95.31      1.13 o 
 -15   1  11       47.44       45.68      0.80 o 
 -14   1  11       39.52       38.42      0.67 o 
 -13   1  11      137.50      131.66      1.57 o 
 -12   1  11        0.90        0.84      0.22 o 
 -11   1  11      270.41      277.12      2.28 o 
 -10   1  11     3888.20     4737.51     37.14 o 
  -9   1  11      296.53      301.56      2.12 o 
  -8   1  11       49.22       44.51      0.56 o 
  -7   1  11      732.93      734.89      4.16 o 
  -6   1  11      196.35      180.82      1.62 o 
  -5   1  11      358.33      346.20      2.58 o 
  -4   1  11     2395.02     2796.81     15.59 o 
  -3   1  11      630.41      682.92      4.43 o 
  -2   1  11       57.69       47.77      0.80 o 
  -1   1  11      114.94      106.31      1.16 o 
   0   1  11        0.35        3.68      1.07 o 
   1   1  11      229.72      191.58      1.77 o 
   2   1  11       61.62       54.62      1.18 o 
   3   1  11      577.05      573.44      3.66 o 
   4   1  11     1122.52     1103.38      6.81 o 
   5   1  11       41.04       38.25      0.79 o 
   6   1  11       48.65       43.31      1.11 o 
   7   1  11      999.12      998.85      6.98 o 
   8   1  11      175.58      177.22      1.72 o 
   9   1  11        0.10        0.72      0.14 o 
  10   1  11       65.22       74.02      1.50 o 
 -15   2  11        8.13       11.55      1.31 o 
 -14   2  11      353.26      364.98      3.13 o 
 -13   2  11      278.60      273.57      2.25 o 
 -12   2  11      425.17      386.47      2.55 o 
 -11   2  11     2661.73     3046.56     17.32 o 
 -10   2  11       14.56       14.76      0.54 o 
  -9   2  11     1908.94     2098.43      9.41 o 
  -8   2  11      130.94      122.17      0.87 o 
  -7   2  11      141.75      128.25      1.04 o 
  -6   2  11       75.91       88.26      0.97 o 
  -5   2  11       81.51       77.56      0.87 o 
  -4   2  11      253.40      258.59      1.83 o 
  -3   2  11     2158.72     2567.97     12.76 o 
  -2   2  11      177.78      195.86      1.56 o 
  -1   2  11        3.83        5.37      0.29 o 
   0   2  11       81.87       84.99      0.97 o 
   1   2  11     1208.84     1258.55      5.75 o 
   2   2  11      348.33      328.53      1.92 o 
   3   2  11      699.51      704.25      4.05 o 
   4   2  11       83.76       91.20      1.49 o 
   5   2  11       43.53       35.85      0.83 o 
   6   2  11      468.67      440.49      3.98 o 
   7   2  11      508.66      491.63      5.84 o 
   8   2  11        2.12        1.27      0.23 o 
   9   2  11       16.28       15.07      0.64 o 
 -14   3  11      124.96      121.31      2.08 o 
 -13   3  11       36.95       35.61      0.57 o 
 -12   3  11      118.63      114.76      1.14 o 
 -11   3  11        1.71        0.93      0.31 o 
 -10   3  11      845.13      876.06      4.65 o 
  -9   3  11      134.88      135.51      1.17 o 
  -8   3  11        6.77        6.91      0.43 o 
  -7   3  11       13.54       11.10      0.36 o 
  -6   3  11        8.66        5.46      0.27 o 
  -5   3  11       14.38       14.80      0.38 o 
  -4   3  11      190.28      173.99      1.21 o 
  -3   3  11      356.30      335.64      1.77 o 
  -2   3  11      264.35      267.28      1.68 o 
  -1   3  11        6.16        3.60      0.22 o 
   0   3  11      263.90      253.94      1.44 o 
   1   3  11        9.55       10.59      0.58 o 
   2   3  11      320.17      328.84      2.00 o 
   3   3  11       39.19       43.63      0.64 o 
   4   3  11      399.83      372.06      2.29 o 
   5   3  11      250.86      227.07      1.97 o 
   6   3  11        8.91       11.18      0.61 o 
   7   3  11      124.10      118.17      3.67 o 
   8   3  11      244.94      222.20      3.46 o 
   9   3  11       12.05       12.54      0.59 o 
 -13   4  11      159.47      178.95      2.56 o 
 -12   4  11       88.15       82.85      1.02 o 
 -11   4  11        5.66        9.64      0.44 o 
 -10   4  11      388.14      381.04      2.43 o 
  -9   4  11        2.75        1.41      0.40 o 
  -8   4  11       47.54       34.24      0.55 o 
  -7   4  11        2.92        2.65      0.25 o 
  -6   4  11      748.17      747.24      4.61 o 
  -5   4  11      624.96      602.29      2.69 o 
  -4   4  11      439.74      447.80      2.01 o 
  -3   4  11       34.70       34.38      0.40 o 
  -2   4  11      136.87      126.08      0.94 o 
  -1   4  11        7.51       10.76      0.27 o 
   0   4  11       28.63       28.74      0.39 o 
   1   4  11       21.71       27.21      0.43 o 
   2   4  11      162.81      156.97      1.13 o 
   3   4  11      269.72      268.62      1.71 o 
   4   4  11       45.80       43.32      0.63 o 
   5   4  11       28.39       26.44      0.48 o 
   6   4  11       16.17       12.82      0.39 o 
   7   4  11      121.14      118.32      1.30 o 
   8   4  11      290.53      272.08      4.20 o 
 -12   5  11        0.96        1.12      0.20 o 
 -11   5  11       11.40        6.61      0.33 o 
 -10   5  11      270.66      278.39      2.32 o 
  -9   5  11      635.72      598.82      4.08 o 
  -8   5  11       74.30       72.03      0.88 o 
  -7   5  11      164.77      154.75      1.21 o 
  -6   5  11     1009.86      998.67      4.61 o 
  -5   5  11      322.08      293.75      1.67 o 
  -4   5  11      295.90      283.04      2.24 o 
  -3   5  11      382.63      364.88      1.91 o 
  -2   5  11      102.90      101.99      0.86 o 
  -1   5  11     1189.83     1265.55      9.19 o 
   0   5  11      459.65      462.29      3.18 o 
   1   5  11        0.62        0.86      0.15 o 
   2   5  11      153.21      145.63      1.21 o 
   3   5  11        6.63        6.08      0.28 o 
   4   5  11       45.88       45.63      0.56 o 
   5   5  11      561.91      549.88      2.99 o 
   6   5  11        0.32        0.79      0.13 o 
   7   5  11      424.75      386.69      3.51 o 
 -11   6  11      610.95      638.90      9.60 o 
 -10   6  11        5.55        6.38      0.67 o 
  -9   6  11      815.57      844.81      5.06 o 
  -8   6  11      138.75      106.91      1.07 o 
  -7   6  11       12.95       11.91      0.31 o 
  -6   6  11      123.75      115.02      0.97 o 
  -5   6  11       77.29       73.94      0.98 o 
  -4   6  11      101.62      105.88      0.92 o 
  -3   6  11        7.33        7.33      0.29 o 
  -2   6  11       60.98       57.29      0.63 o 
  -1   6  11      104.59      101.27      0.94 o 
   0   6  11      747.77      783.00      3.90 o 
   1   6  11       79.28       72.75      0.73 o 
   2   6  11       37.32       36.65      0.46 o 
   3   6  11      235.06      259.62      1.61 o 
   4   6  11      290.93      297.36      1.75 o 
   5   6  11        9.82       11.49      0.25 o 
   6   6  11        7.25        7.27      0.34 o 
  -9   7  11       30.68       28.25      0.61 o 
  -8   7  11      157.22      152.16      1.93 o 
  -7   7  11      116.70      118.54      1.20 o 
  -6   7  11      139.68      129.14      1.09 o 
  -5   7  11      133.29      131.64      1.10 o 
  -4   7  11       13.65       12.87      0.32 o 
  -3   7  11       30.54       28.74      0.50 o 
  -2   7  11      307.40      307.21      2.23 o 
  -1   7  11      174.52      181.96      1.48 o 
   0   7  11      116.36      117.12      1.11 o 
   1   7  11      876.90      915.98      7.16 o 
   2   7  11       52.34       50.30      0.65 o 
   3   7  11      181.66      179.20      1.41 o 
   4   7  11      142.07      133.67      1.13 o 
  -5   8  11       24.32       33.48      1.12 o 
  -4   8  11       20.77       14.61      0.80 o 
  -3   8  11       45.67       50.88      0.90 o 
  -2   8  11      168.02      170.41      1.92 o 
  -1   8  11       86.88       89.32      1.18 o 
   0   8  11      358.16      376.13      4.40 o 
 -15   0  12       28.47       19.83      0.52 o 
 -14   0  12       86.59       88.62      1.76 o 
 -13   0  12       64.64       61.43      1.56 o 
 -12   0  12      147.28      133.49      2.57 o 
 -11   0  12      441.39      432.86      4.88 o 
 -10   0  12     2381.43     2708.69     25.61 o 
  -9   0  12      150.76      138.80      1.44 o 
  -8   0  12        3.02        1.84      0.29 o 
  -7   0  12        9.93        9.59      0.37 o 
  -6   0  12     1375.65     1559.18     14.02 o 
  -5   0  12      181.23      173.84      2.49 o 
  -4   0  12      502.59      459.32      6.41 o 
  -3   0  12       20.09       17.93      0.77 o 
  -2   0  12       39.57       48.00      1.44 o 
  -1   0  12     1501.97     1733.16     12.64 o 
   0   0  12      995.66     1097.53     10.77 o 
   1   0  12      654.61      574.78      7.47 o 
   2   0  12      146.59      142.30      2.19 o 
   3   0  12        1.64        3.85      0.69 o 
   4   0  12     3021.32     3563.59     29.35 o 
   5   0  12     5924.78     7469.82    122.25 o 
   6   0  12     1375.56     1510.69     11.77 o 
   7   0  12      217.04      197.35      2.49 o 
   8   0  12      256.21      214.06      4.04 o 
   9   0  12      153.98      136.72      2.26 o 
 -15   1  12        3.69        4.30      0.29 o 
 -14   1  12      517.94      548.20      4.95 o 
 -13   1  12        1.41        1.42      0.22 o 
 -12   1  12      333.46      321.21      2.62 o 
 -11   1  12     2154.47     2484.93     16.08 o 
 -10   1  12      204.27      201.88      1.81 o 
  -9   1  12      862.11      869.50      4.92 o 
  -8   1  12       12.56       12.22      0.29 o 
  -7   1  12      673.15      641.81      3.56 o 
  -6   1  12       86.03       80.91      0.83 o 
  -5   1  12       46.96       43.15      0.71 o 
  -4   1  12      471.02      515.79      3.33 o 
  -3   1  12        4.11        8.30      0.42 o 
  -2   1  12      982.07      989.04      5.45 o 
  -1   1  12      303.13      265.47      2.09 o 
   0   1  12      106.72      101.13      1.08 o 
   1   1  12       35.68       26.22      0.52 o 
   2   1  12      402.45      389.54      2.53 o 
   3   1  12      257.23      253.37      2.02 o 
   4   1  12     1487.08     1592.91     11.33 o 
   5   1  12      356.38      366.35      3.06 o 
   6   1  12      755.71      700.46      4.74 o 
   7   1  12      236.19      244.84      2.29 o 
   8   1  12       17.60       15.88      0.49 o 
   9   1  12      109.79      100.14      1.45 o 
 -14   2  12        0.79        0.98      0.18 o 
 -13   2  12      190.18      169.12      2.05 o 
 -12   2  12        1.35        1.08      0.18 o 
 -11   2  12       78.04       67.75      0.80 o 
 -10   2  12      776.23      753.37      3.75 o 
  -9   2  12      443.15      397.35      2.28 o 
  -8   2  12      240.77      221.42      1.45 o 
  -7   2  12      157.87      151.57      1.14 o 
  -6   2  12      382.71      369.51      2.58 o 
  -5   2  12        2.52        4.28      0.23 o 
  -4   2  12       25.33       21.88      0.41 o 
  -3   2  12      418.71      421.96      2.35 o 
  -2   2  12      101.66       92.81      0.91 o 
  -1   2  12        0.75        0.98      0.17 o 
   0   2  12      173.70      182.47      1.22 o 
   1   2  12      815.16      796.71      3.71 o 
   2   2  12       16.66       13.92      0.31 o 
   3   2  12     1189.53     1201.30      6.92 o 
   4   2  12      164.35      136.08      1.53 o 
   5   2  12       70.08       72.46      1.32 o 
   6   2  12       85.07       72.71      1.06 o 
   7   2  12       40.92       40.36      0.93 o 
   8   2  12       34.52       41.68      1.07 o 
   9   2  12        3.86        7.55      0.76 o 
 -14   3  12       45.30       47.90      1.24 o 
 -13   3  12      185.04      170.83      1.41 o 
 -12   3  12       49.73       51.81      0.64 o 
 -11   3  12     2184.20     2491.02     12.85 o 
 -10   3  12      401.43      377.40      2.49 o 
  -9   3  12      817.32      844.61      4.86 o 
  -8   3  12      450.76      441.73      2.77 o 
  -7   3  12        3.26        4.92      0.27 o 
  -6   3  12      604.23      628.24      3.68 o 
  -5   3  12      261.30      271.54      1.97 o 
  -4   3  12        7.39        9.71      0.28 o 
  -3   3  12        0.45        1.27      0.14 o 
  -2   3  12     1038.77     1091.91      4.78 o 
  -1   3  12      276.80      298.86      1.79 o 
   0   3  12      146.27      142.07      1.07 o 
   1   3  12      104.51      117.04      1.04 o 
   2   3  12     1199.22     1246.16      7.80 o 
   3   3  12        0.10        0.97      0.26 o 
   4   3  12      154.43      144.04      1.33 o 
   5   3  12        7.23        6.18      0.51 o 
   6   3  12        1.08        0.25      0.34 o 
   7   3  12      151.01      140.68      2.54 o 
   8   3  12        1.51        0.44      0.28 o 
 -13   4  12        6.98        3.26      0.23 o 
 -12   4  12       37.91       33.83      0.58 o 
 -11   4  12      467.01      473.77      3.52 o 
 -10   4  12      559.92      634.38      5.32 o 
  -9   4  12      374.82      337.76      2.31 o 
  -8   4  12       48.63       54.72      0.77 o 
  -7   4  12       68.94       63.28      0.82 o 
  -6   4  12       40.12       38.79      0.60 o 
  -5   4  12      170.64      170.63      1.25 o 
  -4   4  12     1293.22     1314.98      8.24 o 
  -3   4  12      286.04      272.60      1.58 o 
  -2   4  12        2.83        4.43      0.22 o 
  -1   4  12       19.79       18.11      0.41 o 
   0   4  12        3.31        4.35      0.24 o 
   1   4  12      556.29      544.45      2.93 o 
   2   4  12       82.30       76.49      0.80 o 
   3   4  12      190.61      185.82      1.51 o 
   4   4  12       33.94       29.21      0.52 o 
   5   4  12       75.49       77.33      0.90 o 
   6   4  12      109.73      105.00      1.29 o 
   7   4  12      657.24      673.79      5.85 o 
 -12   5  12      193.95      205.70      2.39 o 
 -11   5  12      122.15      105.56      1.18 o 
 -10   5  12       13.45       12.29      0.47 o 
  -9   5  12     1226.30     1301.04      8.34 o 
  -8   5  12        4.88        5.68      0.35 o 
  -7   5  12      219.02      237.35      1.78 o 
  -6   5  12       77.89       92.76      0.89 o 
  -5   5  12       41.24       41.84      0.53 o 
  -4   5  12      621.68      646.66      3.10 o 
  -3   5  12     1002.60     1024.08      6.38 o 
  -2   5  12      680.17      669.72      5.00 o 
  -1   5  12      530.75      516.81      3.23 o 
   0   5  12      356.00      342.94      2.12 o 
   1   5  12      231.74      229.30      1.58 o 
   2   5  12       13.04        9.84      0.32 o 
   3   5  12       18.35       19.71      0.38 o 
   4   5  12       23.17       19.17      0.39 o 
   5   5  12       36.87       37.79      0.58 o 
   6   5  12      211.95      189.12      1.63 o 
 -11   6  12       15.04       16.79      0.42 o 
 -10   6  12        2.83        3.35      0.19 o 
  -9   6  12       75.94       71.29      0.96 o 
  -8   6  12        0.78        0.83      0.16 o 
  -7   6  12      190.85      180.84      2.07 o 
  -6   6  12      112.84      115.50      1.01 o 
  -5   6  12       87.02       91.43      0.88 o 
  -4   6  12        8.04        9.35      0.29 o 
  -3   6  12       22.37       24.76      0.54 o 
  -2   6  12      583.76      609.05      4.42 o 
  -1   6  12      246.14      253.12      1.76 o 
   0   6  12     2296.10     2772.47     16.22 o 
   1   6  12        0.01        0.40      0.14 o 
   2   6  12       33.24       28.87      0.41 o 
   3   6  12        0.21        0.34      0.12 o 
   4   6  12      125.15      128.57      1.00 o 
   5   6  12        5.95        6.12      0.20 o 
  -8   7  12       70.34       65.83      1.56 o 
  -7   7  12        0.03        0.91      0.14 o 
  -6   7  12        1.75        2.98      0.26 o 
  -5   7  12       37.26       41.21      0.55 o 
  -4   7  12       57.40       60.90      0.72 o 
  -3   7  12       97.73       89.54      0.94 o 
  -2   7  12      338.82      338.88      2.33 o 
  -1   7  12        2.77        3.39      0.22 o 
   0   7  12      197.42      199.51      1.63 o 
   1   7  12      331.64      342.94      2.40 o 
   2   7  12       76.10       82.01      0.82 o 
   3   7  12       13.78       14.63      0.32 o 
 -15   1  13        3.50        3.59      0.56 o 
 -14   1  13      306.89      319.11      3.14 o 
 -13   1  13       37.61       37.92      0.73 o 
 -12   1  13      122.46      121.36      1.35 o 
 -11   1  13        5.25        3.80      0.25 o 
 -10   1  13      994.50     1031.90      6.29 o 
  -9   1  13      365.99      336.70      2.26 o 
  -8   1  13      628.16      632.07      3.59 o 
  -7   1  13       62.33       58.78      0.63 o 
  -6   1  13      676.12      679.80      3.58 o 
  -5   1  13      493.50      481.34      2.83 o 
  -4   1  13     1349.41     1483.94      7.41 o 
  -3   1  13      214.25      184.94      1.38 o 
  -2   1  13        4.95        4.42      0.24 o 
  -1   1  13      339.21      312.13      2.22 o 
   0   1  13      531.77      494.74      2.94 o 
   1   1  13       30.28       29.58      0.97 o 
   2   1  13       94.76       87.89      1.02 o 
   3   1  13     1555.28     1637.06     10.52 o 
   4   1  13        7.17       11.16      0.56 o 
   5   1  13      205.62      204.88      1.83 o 
   6   1  13      273.58      285.74      2.50 o 
   7   1  13      268.17      238.26      2.74 o 
   8   1  13        1.19        1.51      0.47 o 
 -14   2  13      224.89      240.67      2.47 o 
 -13   2  13      716.78      704.18      5.03 o 
 -12   2  13        0.24        1.29      0.36 o 
 -11   2  13        8.84        9.33      0.32 o 
 -10   2  13       33.96       33.71      0.52 o 
  -9   2  13     1211.77     1290.91      5.87 o 
  -8   2  13      207.97      198.27      1.35 o 
  -7   2  13      136.57      115.74      1.60 o 
  -6   2  13     1513.49     1572.84      6.86 o 
  -5   2  13     1054.05     1076.09      4.55 o 
  -4   2  13       28.05       26.35      0.34 o 
  -3   2  13       86.34       96.84      0.74 o 
  -2   2  13      254.31      252.01      1.41 o 
  -1   2  13      217.19      222.63      1.30 o 
   0   2  13      190.66      194.03      1.22 o 
   1   2  13       19.75       23.82      0.48 o 
   2   2  13     1241.56     1332.14      7.17 o 
   3   2  13      167.54      174.68      1.67 o 
   4   2  13      670.28      694.29      5.32 o 
   5   2  13        0.93        1.79      0.58 o 
   6   2  13      362.50      347.76      4.03 o 
   7   2  13        5.25        8.34      0.44 o 
   8   2  13      503.13      502.81      6.09 o 
 -14   3  13      130.50      133.09      3.24 o 
 -13   3  13        5.15        4.86      0.28 o 
 -12   3  13      131.15      128.84      1.44 o 
 -11   3  13      221.51      241.07      1.76 o 
 -10   3  13      565.36      547.49      4.00 o 
  -9   3  13      686.33      675.15      3.83 o 
  -8   3  13      225.08      235.71      1.58 o 
  -7   3  13     1316.11     1373.90      6.63 o 
  -6   3  13      222.31      235.41      1.55 o 
  -5   3  13     1496.90     1645.18      6.86 o 
  -4   3  13     1059.40     1060.36      4.70 o 
  -3   3  13      455.72      428.33      2.31 o 
  -2   3  13       65.56       64.09      0.76 o 
  -1   3  13      412.50      398.92      2.37 o 
   0   3  13      490.14      485.61      2.81 o 
   1   3  13        1.24        1.05      0.16 o 
   2   3  13       13.99       16.16      0.40 o 
   3   3  13     1063.24     1099.76      5.82 o 
   4   3  13      174.57      162.47      1.69 o 
   5   3  13       80.16       65.96      1.43 o 
   6   3  13       66.69       69.35      2.21 o 
   7   3  13       21.92       14.61      0.67 o 
 -13   4  13        8.01        7.39      0.29 o 
 -12   4  13       63.83       66.90      0.82 o 
 -11   4  13        0.61        0.88      0.18 o 
 -10   4  13      315.50      310.02      2.23 o 
  -9   4  13        2.26        4.89      0.31 o 
  -8   4  13      150.02      151.15      1.44 o 
  -7   4  13      291.58      304.36      2.05 o 
  -6   4  13      499.26      494.10      2.82 o 
  -5   4  13        1.13        1.92      0.18 o 
  -4   4  13      113.08      103.68      0.91 o 
  -3   4  13     1670.95     1831.41      8.26 o 
  -2   4  13      396.16      391.75      2.28 o 
  -1   4  13       53.33       50.92      0.62 o 
   0   4  13      155.02      139.08      1.22 o 
   1   4  13        2.89        3.06      0.28 o 
   2   4  13      258.41      246.70      1.75 o 
   3   4  13        0.51        0.58      0.19 o 
   4   4  13       23.62       27.76      0.54 o 
   5   4  13      142.17      116.61      1.36 o 
   6   4  13      180.41      166.03      2.20 o 
   7   4  13       79.90       82.67      2.61 o 
 -12   5  13      223.34      231.29      3.15 o 
 -11   5  13        4.23        3.55      0.22 o 
 -10   5  13      355.77      389.47      2.69 o 
  -9   5  13      134.24      118.18      1.17 o 
  -8   5  13      542.69      546.99      3.38 o 
  -7   5  13        5.88        9.22      0.36 o 
  -6   5  13      218.92      201.28      1.51 o 
  -5   5  13        6.76        6.25      0.28 o 
  -4   5  13      667.58      666.97      3.58 o 
  -3   5  13      732.33      768.62      5.38 o 
  -2   5  13       31.61       33.41      0.52 o 
  -1   5  13       12.97       12.69      0.33 o 
   0   5  13      623.93      632.74      3.56 o 
   1   5  13        3.68        3.92      0.25 o 
   2   5  13      152.78      156.33      1.88 o 
   3   5  13        6.68        6.13      0.27 o 
   4   5  13       11.75       10.08      0.29 o 
   5   5  13       23.78       23.32      0.42 o 
   6   5  13      386.07      406.56      5.39 o 
 -10   6  13        0.22        1.32      0.15 o 
  -9   6  13       99.60      105.48      0.98 o 
  -8   6  13        6.58        8.72      0.28 o 
  -7   6  13      482.79      454.02      3.02 o 
  -6   6  13      190.20      172.74      1.44 o 
  -5   6  13       70.94       72.46      1.04 o 
  -4   6  13      110.87      101.39      1.13 o 
  -3   6  13      593.83      620.06      5.55 o 
  -2   6  13      580.28      615.46      4.84 o 
  -1   6  13      423.95      438.84      3.94 o 
   0   6  13      436.82      440.07      2.57 o 
   1   6  13       13.85       14.09      0.32 o 
   2   6  13       29.05       28.67      0.44 o 
   3   6  13       72.54       75.87      0.74 o 
   4   6  13       44.86       44.39      0.53 o 
  -8   7  13      227.65      215.48      5.11 o 
  -7   7  13        2.06        3.70      0.25 o 
  -6   7  13        6.08        7.52      0.25 o 
  -5   7  13       16.94       15.75      0.35 o 
  -4   7  13       21.80       20.15      0.55 o 
  -3   7  13        7.89        7.15      0.45 o 
  -2   7  13       17.49       18.16      0.41 o 
  -1   7  13       24.42       24.12      0.42 o 
   0   7  13       55.59       55.18      0.98 o 
   1   7  13       19.65       18.95      0.36 o 
   2   7  13      418.99      423.56      4.15 o 
 -14   0  14       90.86       93.09      3.34 o 
 -13   0  14      307.04      311.90      4.41 o 
 -12   0  14       83.27       77.84      1.79 o 
 -11   0  14      119.06      104.05      1.80 o 
 -10   0  14      354.70      362.16      4.27 o 
  -9   0  14      961.26     1026.42      8.03 o 
  -8   0  14      825.19      860.20      6.87 o 
  -7   0  14       48.09       40.53      0.79 o 
  -6   0  14        2.68        2.76      0.64 o 
  -5   0  14      311.99      269.69      4.06 o 
  -4   0  14      497.18      515.04      5.94 o 
  -3   0  14      121.44      113.83      1.53 o 
  -2   0  14      199.12      225.39      2.62 o 
  -1   0  14     1983.15     2172.17     21.30 o 
   0   0  14     1441.26     1515.55     13.67 o 
   1   0  14      524.99      528.75      4.90 o 
   2   0  14     1099.86     1117.30     14.22 o 
   3   0  14      137.53      125.18      1.81 o 
   4   0  14      267.91      242.01      2.79 o 
   5   0  14      192.26      194.19      2.57 o 
   6   0  14      267.34      281.12      4.30 o 
   7   0  14     1050.69     1017.31     14.44 o 
   8   0  14      167.15      138.52      2.12 o 
 -14   1  14       73.90       69.88      1.07 o 
 -13   1  14       52.08       49.11      0.81 o 
 -12   1  14        0.80        1.29      0.21 o 
 -11   1  14       41.73       37.26      0.96 o 
 -10   1  14        2.46        1.76      0.19 o 
  -9   1  14        1.80        2.93      0.29 o 
  -8   1  14      637.79      633.32      3.73 o 
  -7   1  14     2041.92     2205.94     11.33 o 
  -6   1  14      188.89      186.62      1.35 o 
  -5   1  14       44.01       35.52      0.50 o 
  -4   1  14        0.68        0.83      0.14 o 
  -3   1  14      184.25      179.85      1.30 o 
  -2   1  14        6.52        4.94      0.37 o 
  -1   1  14      511.40      457.81      2.80 o 
   0   1  14     1380.11     1497.65      7.53 o 
   1   1  14      122.03      126.41      1.27 o 
   2   1  14       12.60       11.10      0.42 o 
   3   1  14       25.67       23.89      0.67 o 
   4   1  14        9.43        9.19      0.53 o 
   5   1  14      148.03      157.16      1.63 o 
   6   1  14       14.70       11.89      0.39 o 
   7   1  14      140.67      123.29      1.30 o 
   8   1  14       23.70       19.37      0.73 o 
 -14   2  14        1.12        1.03      0.19 o 
 -13   2  14       15.43       15.74      0.48 o 
 -12   2  14      186.16      177.50      1.76 o 
 -11   2  14       62.48       61.92      0.75 o 
 -10   2  14        0.08        1.13      0.28 o 
  -9   2  14      525.91      554.50      3.10 o 
  -8   2  14      301.56      291.66      1.80 o 
  -7   2  14      575.16      601.86      3.22 o 
  -6   2  14        6.65        6.08      0.33 o 
  -5   2  14     2394.66     2795.77     11.03 o 
  -4   2  14       13.11       13.19      0.26 o 
  -3   2  14      227.97      206.73      1.16 o 
  -2   2  14       10.02        9.54      0.24 o 
  -1   2  14      164.93      155.03      1.06 o 
   0   2  14      328.69      315.15      1.90 o 
   1   2  14      182.93      161.21      1.36 o 
   2   2  14      663.48      634.62      4.55 o 
   3   2  14       17.69       16.24      0.46 o 
   4   2  14       41.10       47.57      0.85 o 
   5   2  14        6.99        6.07      0.49 o 
   6   2  14       27.33       29.62      1.24 o 
   7   2  14      175.56      179.31      3.53 o 
 -13   3  14       11.55        7.05      0.32 o 
 -12   3  14      274.15      242.82      4.25 o 
 -11   3  14       20.71       20.89      0.45 o 
 -10   3  14      373.81      369.23      3.23 o 
  -9   3  14        2.70        5.99      0.28 o 
  -8   3  14       43.24       39.14      0.57 o 
  -7   3  14        2.86        3.14      0.20 o 
  -6   3  14      445.29      440.83      2.37 o 
  -5   3  14      536.53      549.02      2.81 o 
  -4   3  14      985.27     1018.94      4.49 o 
  -3   3  14      210.68      212.73      1.46 o 
  -2   3  14      176.04      192.39      1.37 o 
  -1   3  14      315.83      298.44      1.95 o 
   0   3  14       37.82       42.90      0.59 o 
   1   3  14      141.16      137.27      1.20 o 
   2   3  14      155.86      155.94      1.34 o 
   3   3  14       24.43       20.27      0.54 o 
   4   3  14        9.94        9.89      0.39 o 
   5   3  14       11.58       17.23      1.28 o 
   6   3  14      193.31      222.02      3.38 o 
   7   3  14       19.09       28.20      0.81 o 
 -13   4  14       61.46       63.25      1.53 o 
 -12   4  14      106.63      113.99      1.16 o 
 -11   4  14        2.66        2.25      0.19 o 
 -10   4  14      266.42      264.94      1.99 o 
  -9   4  14      169.32      171.88      1.35 o 
  -8   4  14     1289.50     1395.19      6.96 o 
  -7   4  14        6.39        5.57      0.23 o 
  -6   4  14      176.65      171.02      1.31 o 
  -5   4  14      633.33      650.37      3.35 o 
  -4   4  14        1.76        1.89      0.20 o 
  -3   4  14      923.96     1004.20      4.90 o 
  -2   4  14      723.12      757.54      4.35 o 
  -1   4  14     1080.29     1154.05      5.91 o 
   0   4  14     3307.19     4033.69     19.80 o 
   1   4  14      468.18      491.55      3.17 o 
   2   4  14       97.42      102.15      1.09 o 
   3   4  14      141.27      125.73      1.28 o 
   4   4  14        0.92        1.60      0.24 o 
   5   4  14      132.31      129.67      1.76 o 
   6   4  14      124.36      109.10      1.60 o 
 -11   5  14      188.30      200.48      2.26 o 
 -10   5  14      246.49      270.82      2.28 o 
  -9   5  14        5.03        4.54      0.26 o 
  -8   5  14      123.52      118.22      1.14 o 
  -7   5  14        0.12        0.66      0.18 o 
  -6   5  14        4.51        5.28      0.26 o 
  -5   5  14      273.07      266.06      1.91 o 
  -4   5  14      148.53      145.40      1.15 o 
  -3   5  14      514.02      519.68      2.88 o 
  -2   5  14     2027.37     2323.84     11.54 o 
  -1   5  14        2.80        3.95      0.25 o 
   0   5  14      643.02      671.22      3.94 o 
   1   5  14      109.97      110.24      1.08 o 
   2   5  14       12.24       13.14      0.45 o 
   3   5  14       66.55       73.01      0.83 o 
   4   5  14       56.39       56.55      0.64 o 
   5   5  14        7.45        5.84      0.27 o 
 -10   6  14      132.01      131.63      1.61 o 
  -9   6  14       53.15       60.73      0.93 o 
  -8   6  14       16.84       21.05      0.40 o 
  -7   6  14        1.12        2.03      0.27 o 
  -6   6  14       58.96       58.90      0.73 o 
  -5   6  14      140.12      134.39      1.58 o 
  -4   6  14       95.59       93.80      0.85 o 
  -3   6  14      186.35      187.13      1.50 o 
  -2   6  14      213.57      207.71      1.63 o 
  -1   6  14        4.93        4.15      0.26 o 
   0   6  14       18.16       16.86      0.41 o 
   1   6  14       30.12       30.07      0.48 o 
   2   6  14      186.78      186.25      1.35 o 
   3   6  14       48.28       49.80      0.73 o 
  -7   7  14        3.96        5.37      0.32 o 
  -6   7  14       39.57       37.17      0.76 o 
  -5   7  14       14.53       15.93      0.54 o 
  -4   7  14       33.37       37.24      0.66 o 
  -3   7  14       52.29       52.65      1.15 o 
  -2   7  14        7.68        8.52      0.25 o 
  -1   7  14      384.22      396.58      2.82 o 
   0   7  14      131.66      125.89      1.13 o 
 -14   1  15       52.24       55.96      1.03 o 
 -13   1  15       66.64       60.84      0.87 o 
 -12   1  15       24.46       22.47      0.52 o 
 -11   1  15       17.59       15.20      0.42 o 
 -10   1  15       69.54       62.32      0.89 o 
  -9   1  15      649.65      628.24      5.17 o 
  -8   1  15     1345.20     1446.25     11.12 o 
  -7   1  15        0.94        1.99      0.19 o 
  -6   1  15        2.21        2.79      0.20 o 
  -5   1  15       59.82       49.88      0.64 o 
  -4   1  15        0.41        0.48      0.15 o 
  -3   1  15     1252.23     1349.72      7.33 o 
  -2   1  15      266.50      241.32      1.77 o 
  -1   1  15      612.03      601.54      3.64 o 
   0   1  15     1295.06     1296.68      6.73 o 
   1   1  15      131.65      113.64      1.14 o 
   2   1  15      363.53      368.02      2.66 o 
   3   1  15        7.61        9.92      0.50 o 
   4   1  15       13.14       14.84      0.49 o 
   5   1  15      144.22      143.84      1.51 o 
   6   1  15       67.23       57.80      1.00 o 
   7   1  15        1.32        2.14      0.23 o 
 -14   2  15       86.38       90.51      3.62 o 
 -13   2  15        9.40        9.99      0.43 o 
 -12   2  15       34.70       41.80      1.03 o 
 -11   2  15      139.15      127.41      1.68 o 
 -10   2  15      133.69      156.22      1.32 o 
  -9   2  15      110.65       93.21      0.90 o 
  -8   2  15      425.45      406.13      2.30 o 
  -7   2  15      653.49      649.09      3.19 o 
  -6   2  15     1316.53     1377.28      5.94 o 
  -5   2  15     1169.76     1215.85      5.31 o 
  -4   2  15       13.66       12.13      0.30 o 
  -3   2  15       34.42       33.21      0.45 o 
  -2   2  15      229.52      234.96      1.38 o 
  -1   2  15     3364.51     4024.17     18.76 o 
   0   2  15      380.71      398.90      2.71 o 
   1   2  15      215.32      230.23      1.92 o 
   2   2  15       38.64       49.00      0.94 o 
   3   2  15        0.35        0.35      0.22 o 
   4   2  15      107.35      100.59      1.60 o 
   5   2  15        0.70        0.69      0.23 o 
   6   2  15        0.10        0.77      0.21 o 
 -12   3  15        0.45        0.31      0.14 o 
 -11   3  15      500.68      498.73      5.23 o 
 -10   3  15        0.26        0.51      0.19 o 
  -9   3  15       10.16       10.39      0.31 o 
  -8   3  15       79.42       71.79      0.77 o 
  -7   3  15       88.34       97.81      0.92 o 
  -6   3  15      376.22      387.10      2.21 o 
  -5   3  15      783.08      803.63      3.78 o 
  -4   3  15        6.02        6.01      0.24 o 
  -3   3  15      153.99      155.37      1.15 o 
  -2   3  15      347.94      335.43      1.95 o 
  -1   3  15       24.39       28.66      0.49 o 
   0   3  15     1615.51     1729.55      8.67 o 
   1   3  15        0.60        1.32      0.26 o 
   2   3  15      716.97      716.40      4.97 o 
   3   3  15      422.61      397.18      3.29 o 
   4   3  15       46.47       41.38      1.92 o 
   5   3  15      270.59      281.46      6.23 o 
   6   3  15        0.37        0.94      0.25 o 
 -12   4  15       12.55       17.86      0.37 o 
 -11   4  15      320.43      358.38      3.44 o 
 -10   4  15        5.97        5.13      0.26 o 
  -9   4  15       21.25       27.27      0.52 o 
  -8   4  15      250.05      243.14      1.63 o 
  -7   4  15        0.55        0.74      0.19 o 
  -6   4  15      154.78      143.67      1.19 o 
  -5   4  15       26.48       27.99      0.42 o 
  -4   4  15      116.57      120.80      1.02 o 
  -3   4  15      165.07      169.31      1.24 o 
  -2   4  15       93.11       87.89      0.95 o 
  -1   4  15      506.25      511.14      3.27 o 
   0   4  15      744.37      762.52      4.65 o 
   1   4  15      550.16      525.69      3.30 o 
   2   4  15       49.91       54.15      0.82 o 
   3   4  15        4.72        3.40      0.30 o 
   4   4  15      130.74      105.66      1.55 o 
   5   4  15        1.84        1.54      0.20 o 
 -11   5  15       72.33       64.52      1.11 o 
 -10   5  15        2.01        3.69      0.22 o 
  -9   5  15       90.53       91.01      0.95 o 
  -8   5  15       58.97       62.16      0.78 o 
  -7   5  15        2.12        2.45      0.21 o 
  -6   5  15      799.09      813.72      4.85 o 
  -5   5  15      395.36      388.24      2.51 o 
  -4   5  15      117.42      111.41      1.02 o 
  -3   5  15      190.37      187.68      1.51 o 
  -2   5  15       29.55       31.05      0.53 o 
  -1   5  15      105.23      103.87      1.05 o 
   0   5  15       18.97       20.65      0.50 o 
   1   5  15       18.75       19.84      0.47 o 
   2   5  15       31.16       29.90      0.51 o 
   3   5  15        0.88        1.21      0.16 o 
   4   5  15        2.98        2.29      0.46 o 
  -9   6  15      489.67      520.81      5.64 o 
  -8   6  15       22.65       29.04      0.49 o 
  -7   6  15      134.92      130.01      1.34 o 
  -6   6  15        0.09        0.47      0.21 o 
  -5   6  15      180.38      168.41      1.53 o 
  -4   6  15       10.31       10.62      0.35 o 
  -3   6  15      116.18      109.97      1.07 o 
  -2   6  15       36.33       35.17      0.57 o 
  -1   6  15      562.54      613.55      6.12 o 
   0   6  15      146.05      151.89      1.44 o 
   1   6  15      322.12      324.02      2.24 o 
   2   6  15       22.90       25.01      0.45 o 
  -4   7  15        2.47        3.28      0.22 o 
  -3   7  15      340.56      353.80      3.09 o 
 -14   0  16       12.81       13.96      0.64 o 
 -13   0  16       80.53       82.84      2.41 o 
 -12   0  16        0.88        1.98      0.30 o 
 -11   0  16      735.11      781.27      8.01 o 
 -10   0  16      647.49      663.88      9.64 o 
  -9   0  16      960.24     1049.25      9.89 o 
  -8   0  16     1629.38     1852.57     28.30 o 
  -7   0  16      387.14      411.60      4.02 o 
  -6   0  16       15.84       12.06      0.66 o 
  -5   0  16        0.54        0.14      0.22 o 
  -4   0  16      130.11      118.84      1.72 o 
  -3   0  16       39.71       41.73      0.95 o 
  -2   0  16     1323.83     1423.64     12.22 o 
  -1   0  16       25.45       32.30      0.87 o 
   0   0  16      747.32      772.33      5.94 o 
   1   0  16      767.39      798.08      6.88 o 
   2   0  16     1299.82     1420.05     15.22 o 
   3   0  16        3.75        3.22      0.39 o 
   4   0  16       30.92       30.42      0.84 o 
   5   0  16      292.24      284.63      7.75 o 
   6   0  16      255.93      244.75      3.45 o 
 -14   1  16       68.38       81.32      1.53 o 
 -13   1  16       38.87       39.84      0.79 o 
 -12   1  16       36.90       37.92      0.65 o 
 -11   1  16       30.83       34.47      0.62 o 
 -10   1  16       74.21       72.29      0.92 o 
  -9   1  16     2210.91     2499.67     15.19 o 
  -8   1  16      776.06      815.00      4.62 o 
  -7   1  16     1416.29     1474.50      7.85 o 
  -6   1  16       61.06       55.58      0.83 o 
  -5   1  16       40.63       38.95      0.64 o 
  -4   1  16        5.86        5.39      0.37 o 
  -3   1  16       40.63       49.98      0.69 o 
  -2   1  16      331.54      303.71      2.19 o 
  -1   1  16      839.84      816.00      4.64 o 
   0   1  16       64.01       53.95      0.76 o 
   1   1  16     1747.18     1811.82     10.00 o 
   2   1  16        8.23        7.98      0.36 o 
   3   1  16       37.74       37.40      0.58 o 
   4   1  16      104.28      112.96      2.15 o 
   5   1  16       74.06       67.96      1.23 o 
   6   1  16       41.70       29.64      0.71 o 
 -13   2  16       40.74       40.17      0.89 o 
 -12   2  16       42.41       32.99      0.76 o 
 -11   2  16       29.66       34.90      0.89 o 
 -10   2  16       25.49       25.36      0.44 o 
  -9   2  16     1486.92     1564.59      8.68 o 
  -8   2  16        0.77        0.13      0.14 o 
  -7   2  16       82.76       90.96      0.85 o 
  -6   2  16     1924.09     2238.29     10.30 o 
  -5   2  16       58.82       55.68      0.62 o 
  -4   2  16        0.27        0.86      0.15 o 
  -3   2  16       19.38       17.64      0.38 o 
  -2   2  16        4.87        3.39      0.24 o 
  -1   2  16      100.49       80.11      0.90 o 
   0   2  16      378.84      358.76      2.85 o 
   1   2  16       10.03       11.80      0.44 o 
   2   2  16      200.60      171.50      1.95 o 
   3   2  16      100.99       90.22      1.69 o 
   4   2  16      101.19       99.05      1.37 o 
   5   2  16        3.83        2.91      0.23 o 
   6   2  16        0.20        0.28      0.23 o 
 -13   3  16       18.19       20.28      1.04 o 
 -12   3  16      395.37      405.41      5.36 o 
 -11   3  16       68.23       64.89      0.79 o 
 -10   3  16      226.54      233.24      2.07 o 
  -9   3  16      180.20      175.49      1.35 o 
  -8   3  16      291.17      276.24      1.84 o 
  -7   3  16       15.27       18.59      0.38 o 
  -6   3  16      493.29      475.48      2.60 o 
  -5   3  16      355.99      377.08      2.13 o 
  -4   3  16      218.17      210.55      1.44 o 
  -3   3  16        6.02        9.62      0.29 o 
  -2   3  16       17.84       15.20      0.36 o 
  -1   3  16        6.16        3.91      0.25 o 
   0   3  16      242.77      231.92      2.12 o 
   1   3  16      499.46      521.94      4.03 o 
   2   3  16        2.49        3.20      0.27 o 
   3   3  16      136.02      119.75      3.15 o 
   4   3  16       13.96       14.47      0.69 o 
   5   3  16       37.29       42.16      1.00 o 
 -12   4  16       99.93       80.96      1.85 o 
 -11   4  16       72.74       80.60      0.88 o 
 -10   4  16       61.03       54.24      0.72 o 
  -9   4  16        5.37        7.01      0.33 o 
  -8   4  16       92.26       84.57      1.06 o 
  -7   4  16       16.53       19.12      0.40 o 
  -6   4  16       28.99       29.32      0.44 o 
  -5   4  16      239.66      238.54      1.81 o 
  -4   4  16      100.33      110.19      0.98 o 
  -3   4  16      233.98      237.44      1.65 o 
  -2   4  16      291.78      318.76      2.15 o 
  -1   4  16      336.64      344.10      2.47 o 
   0   4  16      928.71      982.83      5.90 o 
   1   4  16       57.60       55.26      0.86 o 
   2   4  16      332.50      316.96      3.59 o 
   3   4  16       30.62       30.18      0.88 o 
   4   4  16       10.59       12.69      0.43 o 
 -10   5  16        5.05        9.05      0.28 o 
  -9   5  16       94.78       99.91      1.21 o 
  -8   5  16       18.65       20.89      0.43 o 
  -7   5  16      125.22      115.15      1.05 o 
  -6   5  16       71.57       82.25      1.03 o 
  -5   5  16       29.42       29.34      0.61 o 
  -4   5  16        0.17        0.39      0.16 o 
  -3   5  16        0.89        1.23      0.36 o 
  -2   5  16      369.23      385.95      3.07 o 
  -1   5  16       85.44       92.17      1.34 o 
   0   5  16       39.61       40.41      0.65 o 
   1   5  16      472.27      488.54      5.07 o 
   2   5  16        0.92        1.02      0.14 o 
   3   5  16       70.30       70.87      1.02 o 
  -8   6  16        3.39        4.80      0.26 o 
  -7   6  16       10.49       15.17      0.33 o 
  -6   6  16       12.22       13.12      0.34 o 
  -5   6  16      196.02      191.83      1.57 o 
  -4   6  16       33.91       36.72      0.61 o 
  -3   6  16      236.14      239.07      1.97 o 
  -2   6  16       71.31       72.63      0.89 o 
  -1   6  16        6.80        8.23      0.30 o 
   0   6  16        1.85        1.73      0.16 o 
 -13   1  17        0.41        2.20      0.41 o 
 -12   1  17       39.09       38.50      0.67 o 
 -11   1  17      313.01      309.44      2.82 o 
 -10   1  17       75.44       82.79      1.01 o 
  -9   1  17        1.94        5.08      0.40 o 
  -8   1  17       96.00       80.28      0.90 o 
  -7   1  17       24.31       39.44      0.64 o 
  -6   1  17        3.63        6.67      0.36 o 
  -5   1  17       69.22       67.38      0.89 o 
  -4   1  17       52.52       55.26      0.73 o 
  -3   1  17        8.13        6.67      0.31 o 
  -2   1  17       41.93       41.99      0.66 o 
  -1   1  17       39.45       27.85      0.55 o 
   0   1  17      335.78      359.18      2.89 o 
   1   1  17      158.88      144.54      1.43 o 
   2   1  17       50.13       57.47      0.73 o 
   3   1  17        4.74        6.15      0.33 o 
   4   1  17        3.60        3.96      0.37 o 
   5   1  17       14.88       20.20      0.48 o 
 -13   2  17        7.84        9.74      0.81 o 
 -12   2  17      102.60      107.93      1.71 o 
 -11   2  17       15.89       21.60      0.56 o 
 -10   2  17      633.75      667.32      4.58 o 
  -9   2  17        8.84       14.60      0.39 o 
  -8   2  17       79.69       66.51      0.73 o 
  -7   2  17     2140.32     2300.90     11.74 o 
  -6   2  17      979.20      985.49      6.28 o 
  -5   2  17        1.84        0.78      0.15 o 
  -4   2  17       64.84       64.31      0.76 o 
  -3   2  17       53.66       53.69      0.77 o 
  -2   2  17      112.90      113.26      1.14 o 
  -1   2  17      221.74      215.91      2.04 o 
   0   2  17       72.02       57.19      0.91 o 
   1   2  17     1033.39     1016.47      7.67 o 
   2   2  17        6.43        7.96      0.45 o 
   3   2  17       70.14       81.26      1.22 o 
   4   2  17       22.98       18.14      0.56 o 
   5   2  17        2.48        3.81      0.36 o 
 -12   3  17       19.87       24.35      1.36 o 
 -11   3  17        9.07        9.47      0.33 o 
 -10   3  17        0.47        0.53      0.17 o 
  -9   3  17      131.04      148.29      1.21 o 
  -8   3  17      381.98      353.20      2.23 o 
  -7   3  17        1.78        2.35      0.24 o 
  -6   3  17      179.24      173.77      1.27 o 
  -5   3  17        0.62        1.78      0.34 o 
  -4   3  17      280.08      281.41      1.99 o 
  -3   3  17       13.84       12.20      0.33 o 
  -2   3  17        0.07        0.50      0.17 o 
  -1   3  17      519.56      557.76      3.91 o 
   0   3  17      444.36      440.72      3.52 o 
   1   3  17       48.08       53.78      0.84 o 
   2   3  17        0.26        0.88      0.48 o 
   3   3  17       39.63       47.62      1.46 o 
   4   3  17        4.34        4.75      0.80 o 
 -11   4  17       83.96       89.88      1.16 o 
 -10   4  17       53.07       47.45      0.63 o 
  -9   4  17       20.88       23.17      0.47 o 
  -8   4  17       28.30       26.47      0.47 o 
  -7   4  17      152.44      163.46      1.33 o 
  -6   4  17      290.13      289.47      1.90 o 
  -5   4  17      166.14      170.79      1.39 o 
  -4   4  17      319.42      339.39      2.27 o 
  -3   4  17       53.08       51.98      0.68 o 
  -2   4  17      109.75       98.77      1.12 o 
  -1   4  17      425.46      430.90      3.23 o 
   0   4  17      292.53      284.28      2.57 o 
   1   4  17        1.13        0.88      0.24 o 
   2   4  17      106.99      100.04      1.47 o 
   3   4  17       27.75       28.50      0.85 o 
  -9   5  17       47.47       43.45      0.64 o 
  -8   5  17      156.64      163.56      1.40 o 
  -7   5  17        0.79        1.24      0.16 o 
  -6   5  17       15.96       15.37      0.38 o 
  -5   5  17       85.86       99.46      0.94 o 
  -4   5  17       51.14       50.03      0.66 o 
  -3   5  17       14.92       15.61      0.40 o 
  -2   5  17      241.19      230.28      2.42 o 
  -1   5  17      135.30      149.83      1.70 o 
   0   5  17      613.77      641.87      5.92 o 
   1   5  17      347.20      363.88      3.95 o 
  -6   6  17        4.42        5.79      0.27 o 
  -5   6  17      273.37      279.47      3.64 o 
  -4   6  17       73.92       65.50      1.33 o 
  -3   6  17       12.48       11.79      0.57 o 
  -2   6  17      108.78      108.78      1.71 o 
 -13   0  18       38.32       32.34      0.96 o 
 -12   0  18      248.16      273.49      4.46 o 
 -11   0  18       70.11       82.61      1.72 o 
 -10   0  18      269.43      293.99      3.49 o 
  -9   0  18     1741.51     1898.56     17.54 o 
  -8   0  18      736.65      720.90      7.43 o 
  -7   0  18      864.39      797.31      8.16 o 
  -6   0  18       17.00        9.24      0.58 o 
  -5   0  18        3.19        1.30      0.30 o 
  -4   0  18       26.26       18.04      0.72 o 
  -3   0  18       11.59        8.05      0.57 o 
  -2   0  18      412.11      342.33      3.52 o 
  -1   0  18      320.20      253.11      3.22 o 
   0   0  18       34.86       32.22      0.89 o 
   1   0  18      332.63      360.84      4.26 o 
   2   0  18       12.73       13.15      0.57 o 
   3   0  18      140.22      147.58      2.47 o 
   4   0  18       62.80       79.11      1.68 o 
 -12   1  18       18.71       20.93      0.57 o 
 -11   1  18      195.31      183.06      2.57 o 
 -10   1  18      127.10      140.69      2.33 o 
  -9   1  18       18.47       18.57      0.49 o 
  -8   1  18      140.80      166.20      1.43 o 
  -7   1  18      480.59      455.90      3.24 o 
  -6   1  18      570.28      534.21      3.60 o 
  -5   1  18      135.92      109.61      1.05 o 
  -4   1  18      177.79      189.42      1.52 o 
  -3   1  18       95.36       71.23      0.84 o 
  -2   1  18       99.56       69.24      0.90 o 
  -1   1  18       68.82       61.11      0.77 o 
   0   1  18       11.95       24.93      0.51 o 
   1   1  18       25.92       24.75      0.79 o 
   2   1  18       56.67       55.42      1.18 o 
   3   1  18        3.81        2.35      0.35 o 
   4   1  18       21.59       22.74      0.50 o 
 -12   2  18      158.03      154.30      2.95 o 
 -11   2  18      127.97      147.48      2.60 o 
 -10   2  18        0.41        1.25      0.22 o 
  -9   2  18        1.03        1.18      0.20 o 
  -8   2  18        0.05        0.25      0.15 o 
  -7   2  18       22.83       16.77      0.44 o 
  -6   2  18       64.35       70.22      0.81 o 
  -5   2  18       53.51       63.00      0.80 o 
  -4   2  18      426.58      427.87      3.54 o 
  -3   2  18       10.88       11.90      0.45 o 
  -2   2  18       91.32       74.79      1.07 o 
  -1   2  18      236.78      233.86      2.41 o 
   0   2  18       50.38       42.90      0.84 o 
   1   2  18      420.71      416.04      4.56 o 
   2   2  18       80.40       91.20      1.50 o 
   3   2  18      119.12      134.38      3.52 o 
   4   2  18        6.06        7.38      0.45 o 
 -11   3  18       98.13       87.73      1.12 o 
 -10   3  18      107.43      105.99      1.22 o 
  -9   3  18      196.22      175.55      1.56 o 
  -8   3  18        6.99        4.94      0.50 o 
  -7   3  18       27.41       26.25      0.44 o 
  -6   3  18       35.59       38.26      0.52 o 
  -5   3  18      177.82      185.73      1.72 o 
  -4   3  18        4.01        4.40      1.29 o 
  -3   3  18       10.40        8.42      0.32 o 
  -2   3  18        0.54        1.77      1.11 o 
  -1   3  18       49.69       50.31      0.88 o 
   0   3  18       14.98       14.02      0.45 o 
   1   3  18       79.53       75.97      2.61 o 
   2   3  18        0.08        0.20      0.20 o 
   3   3  18        8.19       10.72      0.84 o 
 -10   4  18       51.29       55.10      0.88 o 
  -9   4  18       93.82       96.84      1.01 o 
  -8   4  18       18.95       19.71      0.97 o 
  -7   4  18      258.72      244.67      1.84 o 
  -6   4  18       33.67       31.21      0.57 o 
  -5   4  18      247.83      232.72      1.73 o 
  -4   4  18       85.13       84.38      0.97 o 
  -3   4  18      241.87      258.53      2.24 o 
  -2   4  18       13.95       14.84      0.42 o 
  -1   4  18       56.40       61.90      0.89 o 
   0   4  18       22.81       22.90      0.77 o 
   1   4  18      264.75      261.37      4.96 o 
  -8   5  18       62.46       61.00      1.17 o 
  -7   5  18       37.99       50.77      0.72 o 
  -6   5  18       23.53       20.80      0.42 o 
  -5   5  18      110.10      113.33      1.36 o 
  -4   5  18        0.13        0.47      0.20 o 
  -3   5  18       11.93       13.61      0.39 o 
  -2   5  18      517.30      526.71      5.39 o 
  -1   5  18       63.46       52.49      0.92 o 
 -12   1  19      173.95      163.41      2.55 o 
 -11   1  19      178.03      191.55      2.12 o 
 -10   1  19      139.14      125.35      1.38 o 
  -9   1  19       25.14       35.80      0.64 o 
  -8   1  19      125.40      142.41      1.40 o 
  -7   1  19        4.32        9.65      0.38 o 
  -6   1  19      586.07      577.62      4.07 o 
  -5   1  19      167.46      142.86      1.46 o 
  -4   1  19       39.53       30.48      0.60 o 
  -3   1  19      328.19      334.21      2.84 o 
  -2   1  19        1.21        1.54      0.20 o 
  -1   1  19       14.76       14.23      0.42 o 
   0   1  19      470.46      468.92      4.50 o 
   1   1  19      187.71      201.17      3.03 o 
   2   1  19        0.76        1.86      0.26 o 
   3   1  19      133.80      148.26      1.77 o 
 -11   2  19      443.17      514.18      4.75 o 
 -10   2  19      259.41      243.96      2.09 o 
  -9   2  19        8.97        6.38      0.32 o 
  -8   2  19       34.94       31.08      0.63 o 
  -7   2  19        0.42        0.42      0.15 o 
  -6   2  19      169.03      151.86      1.50 o 
  -5   2  19      123.14      125.59      1.43 o 
  -4   2  19        0.20        0.79      0.27 o 
  -3   2  19      273.83      249.57      2.36 o 
  -2   2  19      252.65      247.77      2.26 o 
  -1   2  19       29.94       31.02      0.70 o 
   0   2  19      178.99      171.81      2.08 o 
   1   2  19       74.77       73.65      1.13 o 
   2   2  19       15.67       17.33      0.59 o 
 -10   3  19       22.54       19.88      0.79 o 
  -9   3  19        1.16        0.89      0.16 o 
  -8   3  19       13.16       15.06      0.39 o 
  -7   3  19      171.05      148.27      1.98 o 
  -6   3  19       88.23       84.50      0.95 o 
  -5   3  19       85.10       72.75      1.51 o 
  -4   3  19        0.41        0.38      0.18 o 
  -3   3  19        1.32        2.16      0.23 o 
  -2   3  19        8.62        8.00      0.36 o 
  -1   3  19       35.82       34.78      0.92 o 
   0   3  19       15.48       19.91      0.59 o 
   1   3  19        0.01        0.65      0.31 o 
  -9   4  19        1.75        2.58      0.22 o 
  -8   4  19       12.36       13.80      0.41 o 
  -7   4  19       61.26       63.55      0.86 o 
  -6   4  19       15.30       16.97      0.40 o 
  -5   4  19      127.36      133.07      1.29 o 
  -4   4  19        7.23        7.43      0.30 o 
  -3   4  19      370.25      397.37      3.23 o 
  -2   4  19        2.26        2.87      0.45 o 
  -1   4  19       38.31       46.29      0.89 o 
   0   4  19      213.42      213.74      4.33 o 
  -5   5  19       74.78       71.68      1.28 o 
  -4   5  19       28.71       27.51      0.73 o 
  -3   5  19      215.79      196.14      3.68 o 
 -11   0  20       13.15       10.29      0.64 o 
 -10   0  20       38.01       51.79      1.01 o 
  -9   0  20       32.36       31.60      0.83 o 
  -8   0  20      228.18      241.54      2.99 o 
  -7   0  20       46.30       36.82      0.72 o 
  -6   0  20        6.37       10.47      0.84 o 
  -5   0  20        5.66        3.04      0.40 o 
  -4   0  20        9.36       13.40      0.48 o 
  -3   0  20        0.15        2.13      0.28 o 
  -2   0  20      113.42       98.37      1.81 o 
  -1   0  20       61.51       56.52      1.30 o 
   0   0  20        1.96        1.50      0.23 o 
   1   0  20      107.90       93.93      2.82 o 
   2   0  20        5.42        0.40      0.40 o 
 -11   1  20        1.32        3.60      0.39 o 
 -10   1  20      199.78      213.54      3.23 o 
  -9   1  20       18.52       19.57      0.40 o 
  -8   1  20        9.34       12.13      0.35 o 
  -7   1  20       61.38       70.45      0.88 o 
  -6   1  20       19.61       18.76      0.46 o 
  -5   1  20        2.28        4.30      0.27 o 
  -4   1  20       25.89       20.18      0.47 o 
  -3   1  20       35.01       27.77      0.53 o 
  -2   1  20      445.73      452.06      5.09 o 
  -1   1  20        3.08        1.87      0.27 o 
   0   1  20       67.83       69.17      1.07 o 
   1   1  20        2.96        3.39      0.30 o 
 -10   2  20       13.71       13.21      0.51 o 
  -9   2  20        7.48        4.94      0.31 o 
  -8   2  20      388.09      366.76      3.56 o 
  -7   2  20        2.79        3.11      0.26 o 
  -6   2  20       84.78       87.11      1.09 o 
  -5   2  20      625.62      655.54      5.25 o 
  -4   2  20      199.98      222.35      2.24 o 
  -3   2  20       36.70       38.67      0.70 o 
  -2   2  20        5.71        7.05      0.54 o 
  -1   2  20        8.43        8.20      0.40 o 
   0   2  20       60.00       69.86      1.03 o 
   1   2  20        2.34        4.39      0.39 o 
  -9   3  20        3.15        3.67      0.56 o 
  -8   3  20        0.52        1.29      0.45 o 
  -7   3  20       88.09       88.49      0.95 o 
  -6   3  20      129.15      112.08      1.24 o 
  -5   3  20        0.09        0.42      0.16 o 
  -4   3  20       49.60       61.82      0.83 o 
  -3   3  20       19.59       18.89      0.67 o 
  -2   3  20      166.52      168.87      2.00 o 
  -1   3  20       58.42       49.15      1.36 o 
   0   3  20       11.14       11.49      0.47 o 
  -7   4  20       39.50       35.30      0.87 o 
  -6   4  20        1.37        2.96      0.26 o 
  -5   4  20       17.08       21.00      1.34 o 
  -4   4  20       27.85       36.76      0.79 o 
  -3   4  20       46.99       38.21      1.20 o 
 -10   1  21       24.34       20.06      0.72 o 
  -9   1  21       47.19       58.06      0.77 o 
  -8   1  21       83.69       82.51      1.11 o 
  -7   1  21        3.16        4.55      0.28 o 
  -6   1  21       43.02       53.33      0.72 o 
  -5   1  21      181.57      186.25      1.93 o 
  -4   1  21        0.02        0.36      0.16 o 
  -3   1  21      141.23      139.40      1.39 o 
  -2   1  21       12.74       10.58      0.37 o 
  -1   1  21       11.73       14.03      0.58 o 
   0   1  21       16.20       21.80      0.70 o 
  -9   2  21       23.57       21.34      0.70 o 
  -8   2  21        0.88        0.94      0.18 o 
  -7   2  21       12.98        9.96      0.34 o 
  -6   2  21      107.07      124.85      1.43 o 
  -5   2  21       17.49       15.37      0.75 o 
  -4   2  21      265.88      251.61      2.66 o 
  -3   2  21       38.56       38.65      0.62 o 
  -2   2  21       83.72       93.72      1.23 o 
  -1   2  21       45.29       43.70      0.87 o 
  -7   3  21        4.12        3.21      0.44 o 
  -6   3  21       70.48       76.63      2.17 o 
  -5   3  21        1.64        3.59      0.28 o 
  -4   3  21        4.63        4.36      0.35 o 
  -3   3  21       57.79       56.99      1.08 o 
  -8   0  22      206.51      244.97      4.41 o 
  -7   0  22      163.71      186.88      3.58 o 
  -6   0  22       77.27       76.00      1.49 o 
  -5   0  22       55.25       42.79      0.88 o 
  -4   0  22      117.65      140.99      1.85 o 
  -3   0  22      152.25      163.55      2.68 o 
  -8   1  22       63.33       64.70      1.36 o 
  -7   1  22       63.31       68.53      1.02 o 
  -6   1  22      415.25      453.99      6.71 o 
  -5   1  22        0.41        1.96      0.24 o 
  -4   1  22        7.81        6.26      0.34 o 
  -3   1  22      119.91      126.46      2.48 o 
  -6   2  22       16.79       14.45      0.80 o 
  -5   2  22       37.41       39.60      0.61 o 
                                                 
